# Supplementary material for: Correlation between bone mineral density and type 2 diabetes mellitus in elderly men and postmenopausal women
Source: Sci Rep. 2024 Jul 2;14:15078. doi: 10.1038/s41598-024-65571-7 (PMC11219895; doi:10.1038/s41598-024-65571-7)
Supplement: Supplementary file 2 — Supplementary Table 1. [file 41598_2024_65571_MOESM2_ESM.xlsx]

## Sheet: Sheet1
Group （1：T2DM；2：Non-T2DM）	Gender(1:Male;2.1:Postmenopausal Female)	Age(yaers)	BMI(kg/m2)	Course of T2DM(years)	Hypoglycemic drugs	SBP(mmHg)	DBP(mmHg)	HbA1c(%)	FPGmmol/l()	FINS(mIU/L）	F C peptide（ng/ml）	FT3（pmol/L）	FT4（pmol/L）	TSH（mIU/L）	ALT（U/L）	AST（U/L）	TBIL（umol/L）	DBIL（umol/L）	IBIL（umol/L）	TP(g/L)	ALB(g/L)	TC（mmol/l）	TG（mmol/l）	HDL（mmol/l）	LDL（mmol/l）	UA（mmol/l）	BMDL1	BMDL2	BMDL3	BMDL4	BMDL1-4	BMD LFN	BMD LHJ	TL1	TL2	TL3	TL4	TL1-4	T LFN	T LHJ	PMOF	PHF
1	1	55	21.88	4	Previously used insulin glargine + insulin lypro 3 + months, self-discontinuation of 1 year	144	86	11.7	9.73	11.7	0.71	3.76	14.1	1.45	103	89	11.8	5.6	6.2	68.5	34.8	4.62	0.87	1.57	2.52	306	0.8	0.81	0.91	0.96	0.88	0.77	0.86	-2.8	-3.3	-2.5	-2	-2.6	-1.9	-1.2	7.4	3.3
1	1	56	19.53	0	No treatment	122	70	5.4	4.34	3.43	1.69	3.17	14.95	0.4	17	20	3.9	1.4	2.5	58.7	32.8	3.94	1	1.51	1.75	342	0.66	0.65	0.77	0.81	0.73	0.59	0.63	-3.9	-4.4	-3.6	-3.2	-3.7	-3.2	-3	19	15
1	2.1	62	21.76	0.16	No treatment	124	84	13.3	5.92	8.73	0.35	3.67	15.81	0.59	35	30	10.2	1.5	8.7	58.2	37.1	5.48	1.59	1.3	3.13	217	0.68	0.68	735	0.87	0.75	0.85	0.85	-3.8	-4.4	-3.9	-2.7	-3.6	-1.4	-1.2	4.7	0.5
1	1	58	25.28	14	No treatment	140	98	8.4	10.2	13.57	0.54	5.62	16.39	2.72	27	24	11.7	2.5	9.2	61.4	38.7	4.92	1.69	0.84	3.62	337	0.85	1.04	1.03	1.02	0.99	0.84	1	-2.4	-1.4	-1.5	-1.6	-1.7	-1.4	-0.1	14	8.7
1	2.1	52	27.64	5	No treatment	168	102	9.7	5.8	18.44	0.22	3.25	15.72	2.25	13	13	3.8	1.6	2.2	56	27.3	7.33	2.52	0.95	5.3	356	0.87	1.05	1.05	1.12	1.04	0.77	0.94	-2.1	-1.3	-1.3	-0.7	-1.3	-1.9	-0.5	5.3	0.8
1	1	52	22.03	4	Previously used protamine human insulin mixture 30R (use time unknown) , self-medication for self-discontinuation of 5 months	90	61	15.5	12.9	2.32	0.51	3.32	12.34	4.65	22	29	3	1	2	65.6	25.2	2.85	0.84	0.85	1.76	173	0.64	0.74	0.84	0.91	0.79	0.75	0.74	-4.1	-3.9	-3	-2.4	-3.2	-2	-2.1	6.7	2.4
1	2.1	52	23.11	0	Metformin	173	111	12.4	10.2	8.95	0.44	4.49	17.41	0.86	13	17	9.2	2	7.2	62.7	38	4.42	1.02	1.22	2.82	257	1.07	1.19	1.28	1.32	1.22	0.84	0.95	-0.6	-0.2	0.5	0.8	0.2	-1.4	-0.5	4.3	0.4
1	1	65	24.97	3	Previously used insulin lypro (use time unknown) , self-discontinuation of 2 year	132	94	9.1	8.31	3.58	1.11	4.82	16.34	1.41	22	22	10.8	3.1	7.7	69.4	46.3	4.64	1.33	1.16	3.06	361	0.8	0.94	1.12	1.16	1.01	0.86	0.99	-2.8	-2.3	-0.8	-0.5	-1.5	-1.3	-0.1	7.2	1.7
1	1	70	19.72	0	No treatment	128	75	10.8	7.23	9.73	0.07	2.73	14.34	2	12	12	13.1	6.1	7	54.9	32.9	2.38	0.97	0.57	1.51	229	0.69	0.75	0.74	0.86	0.77	0.79	0.8	-3.7	-3.8	-3.8	-2.8	-3.5	-1.8	-1.7	4.9	2.8
1	2.1	45	17.58	8	Insulin Aspart 30R，self-discontinuation of 1.5 year	123	74	7.6	9.8	2.75	0.58	4.41	14.2	2.41	9	12	6.3	1.9	4.4	60.3	38.7	3.46	0.69	1	2.23	163	1.19	1.23	1.33	1.26	1.26	1.05	1.05	0.4	0.1	0.9	0.3	0.5	0.1	0.3	2.2	0
1	2.1	69	28.1	19	No treatment	133	77	11.6	5.89	12.24	0.82	4.73	18.02	0.67	37	23	30.5	7.2	23.3	53.8	34.1	4.91	1.54	1.03	3.49	403	0.82	0.8	0.94	0.93	0.88	0.72	0.78	-2.6	-3.4	-2.2	-2.3	-2.4	-2.3	-1.8	12	2.9
1	1	53	34.85	5	Metformin+Glimepiride	132	100	10.1	7.1	14.21	0.71	4.39	14.17	1.06	18	16	6.2	1.8	4.4	65	41.2	2.99	1.18	0.74	1.8	310	0.95	0.87	0.97	0.99	0.95	0.73	0.84	-1.6	-2.8	-2	-1.8	-2	-2.2	-1.3	5.6	1.7
1	1	56	26.26	3	No treatment	128	83	7.1	7.3	10.26	1.11	7.55	22.7	0.8	34	23	13.1	4.3	8.8	61.3	32.1					264	1.01	1.1	1.24	1.24	1.16	0.71	0.77	-1.1	-0.9	0.2	0.2	-0.3	-2.3	-1.9	7	2.3
1	2.1	52	27.33	1	No treatment	139	96	7.3	7.98	12.04	2.36	4.67	13.7	2.78	54	32	8.4	2.1	6.3	72.3	45.5	4.23	1.19	0.92	2.84	373	1.06	1.1	1.28	1.23	1.18	0.87	0.94	-0.7	-0.9	0.5	0.1	-0.2	-1	-0.6	4.2	0.3
1	1	70	25.26	13	Miglitol+Sitagliptin	132	83	10	10.4			4.84	15.85	3.33	50	28	26.5	7	19.5	75.4	46.5	4.9	1.28	0.97	3.5	273	0.8	885	0.94	0.86	0.88	0.81	0.85	-2.8	-2.7	-2.2	-2.8	2.4	-1.6	-1.3	6.8	1.8
1	2.1	57	34.03	10	Gliquidone	108	73	8.7	8.94	7.52	2	4.24	18.23	0.82	25	46	8.9	3.2	5.7	70.6	44.9	3.16	1.71	0.94	1.76	352	1.07	1.15	1.34	1.46	1.27	0.82	1.01	-0.6	-0.5	1	1.99	0.6	-0.9	0	5.5	0.7
1	1	55	25.71	0	No treatment	119	88	10	6.22	19.46	0.24	5.39	18.07	1.5	51	30	8.7	0.9	7.8	68	41.5	4.57	9.99	0.69	1.87	386	0.83	0.9	1.02	0.98	0.94	0.77	0.91	-2.5	-2.5	-1.5	-1.9	-2.1	-1.9	-0.8	8.1	3.5
1	1	71	19.84	15	Metformin+Sitagliptin	160	74	9.2	5.18	11.41	2.35	5.54	15.52	1.98	21	24	14	4	10	76.8	41.5	2.86	1.62	0.81	1.6	508	1.04	1.11	1.59	1.61	1.25	1.01	1.05	-0.8	-0.9	3	3	0.6	-0.2	0.3	4.1	0.8
1	2.1	68	30.82	3	Metformin	127	73	9.4	9.9	22.07	0.67	4.77	19.08	1.02	41	29	6.6	1.9	4.7	59	36.2	5.46	2.27	1.08	3.45	332	0.67	0.73	0.87	0.81	0.78			-3.8	-3.9	-2.8	-3.2	-3.4			8.4	1.4
1	1	53	28.67	2	Dapagliflozin	120	78	11.3	4.45			4.56	16.26	1.78	20	14	10.8	2.5	8.3	73.9	43.7	3.44	4.28	0.48	1.45	332	1.13	1.21	1.36	1.27	1.25	0.95	1.08	-0.1	0	1.1	0.4	0.4	-0.6	0.6	3.2	0.3
1	2.1	52	20.4	10	No treatment	105	78	8.5	6.4	8.54	3.7	3.71	16.22	2.19	12	12	9.3	1.5	7.8	51.9	28.3	5.57	1.23	1.51	3.65	202	0.88	0.97	1.1	1.09	1.02	0.79	0.91	-2.1	-2	-0.9	-1	-1.4	-1.8	-0.8	4.6	0.7
1	1	79	23.94	0.16	No treatment	118	76	8	6.56	4.22	1.19	4.34	18.05	1.46	499	380	22.5	14.4	8.1	78.1	44.7	5.27	2.87	0.79	3.53	294	0.86	0.8	0.94	0.88	0.87	0.74	0.81	-2.3	-3.4	-2.2	-2.7	-2.4	-2.2	-1.6	7.6	3.5
1	1	55	23.44	12	Oral hypoglycemic drugs (unspecified)	136	88	7.2	6.45	81.54	0.5	4.27	15.57	0.57	82	48	15.8	4.7	11.1	68.8	43.1	4.4	0.92	1.01	3.15	271	0.9	1	1.01	0.94	0.96	0.76	0.84	-1.9	-1.7	-1.6	-2.2	-1.9	-2	-1.3	5.7	1.5
1	2.1	53	26.67	7	Acarbose	119	86	11.9	8.13	12.4	2	4.88	18.36	3.54	18	20	11.5	1.8	9.7	69.6	45.8	3.47	1.56	62	1.07	277	0.98	1	1.06	1.13	1.05	0.84	0.9	-1.3	-1.7	-1.2	-0.7	-1.2	-1.4	-0.8	4.7	0.4
1	2.1	53	22.21	0	No treatment	118	89	11	7.87	7.79	0.69	3.8	22.18	2.63	53	27	14.1	4.3	9.8	59.2	36.7	6.65	1.86	1.32	4.77	225	1.08	1.08	1.22	1.2	1.15	0.87	0.93	-0.5	-1.1	0.1	-0.1	-0.3	-1.2	-0.7	5	0.5
1	2.1	50	18.37	13	Miglitol+Empagliflozin	115	99	11.6	15.79	7.28	0.84	4.46	15.3	4.13	18	18	6.9	1.5	5.4	69.8	45.2	5.83	2.17	0.98	3.65	309	0.88	0.91	1.09	1.08	1	0.78	0.8	-2.1	-2.5	-1	-1.1	-1.6	-1.9	-1.7	4.1	0.7
1	1	59	24.22	2	Oral hypoglycemic drugs (unspecified)	125	85	12.3	10.76	10.75	0.75	4.61	15.53	3.58	23	21	11	1.8	9.2	77.6	46.1	6.19	2.64	1.04	4.51	405	0.89	0.95	0.94	0.87	0.91	0.88	0.9	-1.1	-1.2	-1.4	-1.8	-1.4	-0.7	-0.7	4.5	1.1
1	1	52	24.03	10	No treatment	132	80	9.3	9.74	7.57	2.1	5.48	22.7	0.81	45	28	18.7	3.9	14.8	52.1	27.4	5.49	1.4	1.24	3.62	349	0.89	0.97	0.9	0.95	0.93	0.8	0.88	-2.1	-2	-2.5	-2.1	-2.2	-1.7	-1	5.3	1.2
1	1	54	31.22	3	No treatment	119	109	12.1	15.77	10.03	0.65	3.74	14.77	4.42	18	20	2	1.4	0.6	77.2	43.6	8.98	5.4	1.03	5.09	315	1.12	1.28	1.46	1.44	1.34	0.99	1.04	-0.2	0.6	2	1.8	1.2	-0.4	0.3	3.1	0.2
1	1	57	22.22	0.16	Metformin + Repaglinide	120	90	14.5	8.76	2.87	0.63	4.01	19.69	1.3	14	17	4.3	2.1	2.2	57	30.6	7.31	7.6	0.95	3.38	374	0.53	0.42	0.44	0.57	0.49	0.44	0.44	-5	-6.6	-6.2	-5	-5.7	-4.3	-4.5	67	64
1	2.1	67	27.34	5	Sitagliptin	121	87	9.6	6.03	10.95	0.7	1.82	22.64	4.64			32.3	1.21	31.09	75.2	48.3		4.4	5.16	1.41	1.04	0.87	1	1109	1.12	1.03	0.74	0.83	-2.2	-1.7	-0.9	-0.8	-1.3	-2.1	-1.4	11	2.4
1	2.1	76	17.78	0	No treatment	110	50	6.8	5.2	11.82	0.86	3.55	13.79	3.35	11	35	6.2	2.4	3.8	58.7	33.5	4.31	2.03	1.54	1.82	218	0.51	0.56	0.59	0.74	0.62	0.58	0.63	-5.1	-5.4	-5.1	-3.8	-4.7	-3.3	-3	26	18
1	1	50	23.44	0.16	No treatment	133	90	11.6	7.77	4.85	0.8	5.5	22.63	0.74	37	24	13.5	2.8	10.7	66.5	36.7	7.14	3.67	1.1	4.8	415	1.17	1.28	1.27	1.31	1.26	0.98	1.04	0.2	0.6	0.4	0.7	0.5	-0.4	0.3	2.7	0.3
1	1	56	26.13	8	No treatment	135	98	11.8	8.48	7.18	0.01	3.75	18.03	2.04	86	27	8	3.2	4.8	60.1	38.7	6.66	1.38	1.6	4.52	293	1.16	1.32	1.4	1.31	1.3	0.87	1.13	0.1	0.9	1.5	0.7	0.9	-1.2	-1	5.3	1
1	2.1	70	27.04	10	No treatment	157	74	8.4	9.33	5.38	0.96	4.87	16.98	0.86	25	41	20.3	6	14.3	72.4	42.8	4.3	0.79	1.74	2.06	307	0.71	0.73	0.7	0.73	0.72	0.73	0.82	-3.5	-4	-4.1	-3.8	-3.8	-2.2	-1.5	12	2.8
1	1	69	16.44	10	Metformin + Acarbose+Pioglitazone	111	86	13.4	2.29	5.87	＜0.05	3.67	18.07	0.58	115	69	6.4	3.1	3.3	68.6	41.7	3.5	0.98	1.15	1.98	388	0.81	0.92	0.95	0.89	0.89	0.73	0.83	-2.7	-2.4	-2.2	-2.6	-2.4	-2.2	-1.4	5.9	2.1
1	1	62	23.5	5	No treatment	141	84	12.4	9.47	5.63	0.51	4.37	15.73	4.43	21	23	8.7	1.9	6.8	61.8	37.7	7.37	2.02	1.35	5.29	458	1.11	1.18	1.3	1.27	1.22	0.94	1.03	-0.3	-0.3	0.6	0.4	0.2	-0.7	0.2	5	1.3
1	2.1	52	21.78	8	Metformin	127	80	8.6	15.53	19.46	1.11	4.33	17.1	1.2	17	17	15.2	3.5	11.7	70.7	43.9	4.72	1.31	2.09	1.84	260	0.91	0.92	0.96	0.94	0.94	0.88	0.97	-1.9	-2.4	-2	-2.1	-2.1	-1.2	-0.3	3.9	0.3
1	1	72	22.32	0	No treatment	139	70	7.7	4.68	10.86	0.02	5.51	15.17	1.13	18	21	9.3	2.6	6.7	52.3	32.6	3.74	0.89	1.65	1.74	233	1.31	1.3	1.38	1.4	1.35	0.95	1.09	1.4	0.8	1.3	1.4	1.3	-0.6	0.7	4.1	0.8
1	1	59	27.18	0	Metformin + Gliclazide	127	90	12	6.49	5.56	1.4	5.35	16.91	2.13	17	30	11.8	5.3	6.5	42.6	24.8	3.15	1.78	0.98	1.77	427	1.2	1.46	1.42	1.33	1.36	1.15	1.16	0.5	2.1	1.6	0.9	1.3	0.8	1.2	3.5	0.1
1	1	57	18.82	0	No treatment	127	75	11	3.35	9.05	0.1	2.96	11.42	4.91	25	30	14.2	8.2	6	66.7	42	3.07	0.66	1.31	1.24	222	0.73	0.83	0.82	0.75	0.78	0.65	0.72	-3.4	-3.1	-3.2	-3.7	-3.3	-2.8	-2.3	10	6.2
1	1	77	23.83	0.16	No treatment	127	72	7.2	5.07	8.34	0.46	5.12	19.25	2.76	34	28	2.8	7.3	-4.5	56.9	36.8	5.08	1.04	1.31	3.12	384	1.35	1.24	1.37	1.35	1.33	0.79	0.96	1.7	0.2	1.2	1	1.1	-1.8	-0.3	8.7	5.2
1	1	51	19.43	10	No treatment	114	85	15.7	7.22	11.4	0.69	2.65	11.52	1.21	20	14	4	1.9	2.1	66.4	35	7.69	2.52	1.11	4.8	448	0.73	0.84	0.87	0.8	0.81	0.57	0.71	-3.3	-3.1	-2.8	-3.3	-3.1	-3.4	-2.4	11	7.3
1	1	59	22.32	10	Previously used protamine human insulin mixture 30R (use time unknown) , self-medication for self-discontinuation of 5 years	118	86	11.1	6.05	10.62	1.84	4.53	11.58	2.94	75	88	7.7	4.6	3.1	62.8	34.6	3.83	0.75	1.63	1.8	213	0.97	1.02	1.14	1.16	1.08	0.9	1.07	-1.4	-1.5	-0.6	-0.4	-0.9	-1	0.5	4	0.6
1	2.1	52	21.76	3	Previously used protamine human insulin mixture 30R (use time unknown) , self-medication for self-discontinuation of 2 years	113	72	12.9	9.65	54.74	5.5	4.23	13.02	2.34	102	72	5.9	2.4	3.5	80.4	42.3	5.54	1.88	1.5	2.67	264	0.94	0.99	1.2	1.16	1.08	1.1	1.14	-1.7	-1.8	-0.2	-0.5	-1	0.4	1	3.1	0
1	2.1	52	28.72	0	No treatment	112	80	14.2	8.69	12.91	1.46	4.89	14.19	0.79	20	20	11.8	2.3	9.5	76.9	40.9	5.38	2.18	0.92	3.43	601	1.05	1.19	1.2	1.22	1.17	0.91	0.98	-0.7	-0.2	-0.2	0	-0.2	-0.9	-0.2	3.8	0.2
1	1	73	32.11	10	Metformin	134	73	6.9	9.13	7.01	0.64	3.64	18.3	1.23	14	18	5.6	2.5	3.1	67.3	38.4	4.01	0.98	1.52	2.11	669	0.92	1.29	1.25	1.17	1.16	0.93	1.16	-1.8	0.7	0.3	-0.4	-0.3	-0.8	1.2	4.6	1
1	2.1	72	28.13	1.5	No treatment	130	73	6.7	4.81	1.096.84	1.09	4.18	11.23	1.85	57	56	4.9	1.4	3.5	69.1	42	4.4	2.13	1.12	2.57	486	0.79	0.76	0.78	0.75	0.77	0.76	0.86	-2.8	-3.8	-3.5	-3.6	-3.5	-2	-1.1	11	2.6
1	1	56	19.83	5	No treatment	120	85	9.1	8.33	25.06	0.37	4.44	11.49	3.81	17	20	3.1	2.5	0.6	53.2	31.2	5.37	1.1	1.42	3.37	401	1.01	1.07	1.08	1.1	1.07	0.71	0.82	-1.1	-1.1	-1.1	-1	-1	-2.4	-1.5	15	7
1	2.1	57	24.44	0	No treatment	144	71	5.6	4.6	6.67	0.43	5.09	17.02	0.24	19	22	13.6	7.2	6.4			2.51	0.99	1.33	0.83	380	0.85	0.98	1.05	1	0.98	0.8	0.88	-2.4	-1.9	-1.2	-1.7	-1.7	-1.7	-1	5.9	0.8
1	1	58	25.72	9	Metformin +Rosiglitazone	140	90	13.1	6.14	10.58	0.63	4.69	14.76	1.06	21	23	4.3	1.4	2.9	68.3	41.3	4.66	1.11	1.58	2.51	397	0.76	1.04	1.04	0.91	0.93	0.63	0.7	-3.1	-1.4	-1.4	-2.4	-2.1	-3	-2.4	14	8.9
1	2.1	48	19.15	5	No treatment	113	70	7.3	9.95	7.48	0.55	1.21	12.28	0.55	23	9			0	72	37.4	4.25	1.64	1.55	1.88	530	0.73	0.78	0.89	0.84	0.82	0.74	0.64	-3.3	-3.6	-2.6	-2.9	-3.1	-2.2	-2.9	4.6	1
1	1	66	26.99	13	Metformin	137	79	8.1	5.56			4.73	12.25	0.69	21	17	9.9	4	5.9	56.8	27.5	4.46	1.36	0.9	2.66	352	0.86	0.98	1.15	1.13	1.04	0.77	0.77	-2.3	-1.9	-0.5	-0.7	-1.2	-1.2	-1.7	9.2	3
1	2.1	61	23.5	6	Metformin	128	98	9.3	5.09	11.12	0.27	3.98	13.4	2.61	30	26	9.1	2.3	6.8	62.4	37.8	5.74	1.36	1.15	3.6	445	0.93	0.97	1.08	1.13	1.04	0.98	1.03	-1.7	-2	-1.1	-0.7	-1.3	-0.4	0.2	5.1	0.2
1	1	58	24.22	10	Metformin + Gliclazide	125	90	12.9	6.91	12.13	1.28	4.65	11.8	0.99	16	23	8.5	3.8	4.7	73.1	44.9	3.46	1.66	0.5	1.99	474	1.11	1.14	1.19	1.18	1.16	0.98	1.18	-0.2	-0.6	-0.2	-0.3	-0.3	-0.4	1.3	3.5	0.3
1	1	58	23.14	4	Metformin	153	100	13.9	4.39	17.96	1.84	4.58	11.87	2.07	21	29	13.9	4	9.9	61.7	35.5	4.97	0.76	1.07	3.29	382	1.06	1.17	1.14	1.18	1.14	0.91	0.93	-0.7	-0.4	-0.6	-0.3	-0.4	-0.9	-0.6	4.7	0.8
1	2.1	51	23.44	11	Metformin	126	80	8.4	7.93	7.84	0.27	4.66	12.41	2.36	24	22	6	1.5	4.5	64.5	42.5	5.95	1.98	0.99	4.05	334	0.99	1.09	1.18	1.09	1.09	1	1.07	-1.3	-1	-0.3	-1	-0.9	-0.3	0.5	3.3	0.1
1	2.1	57	24.44	1	No treatment	128	75	12.9	9.76	5.98	0.39	4.65	14.67	2.11	60	58	9.1	2	7.1	71.6	40.6	4.91	3.08	0.9	2.72	304	0.95	0.98	1.16	1.11	1.05	0.83	0.95	-1.6	-1.9	-0.5	-0.9	-1.1	-1.5	-0.5	5.7	0.7
1	1	59	20.83	10	No treatment	106	62	12.8	6.81	1.82	1.33	4.49	11.69	1.24	13	18	9.6	2.7	6.9	51.3	22.8	5.02	1.25	1.14	3.13	307	0.88	0.95	1.04	1.05	0.98	0.91	0.97	-2.2	-2.2	-1.4	-1.4	-1.7	-0.9	-0.3	4.6	1.3
1	2.1	79	23.6	1	No treatment	171	101	5.9	3.88	2.77	0.91	3.98	14.65	2.35	15	20	14.8	5	9.8	64.9	43	5.02	1.26	1.25	2.84	320	0.84	0.84	0.95	0.99	0.91	0.7	0.81	-2.5	-3.1	-2.1	-1.8	-2.1	-2.4	-1.6	15	5.4
1	1	63	14.87	13	No treatment	167	108	7.1	9.62	22.04	0.35	2.34	15.78	4.72	25	33	1.9	0.9	1	66.5	41	5.56	1.38	1.74	2.56	334	0.73	0.74	0.84	0.86	0.8	0.97	0.97	-3.3	-3.9	-3	-2.8	-3.2	-0.5	-0.3	2.8	0.4
1	2.1	65	23.05	6	Metformin + Glimepiride	141	82	6.1	5.9	6.46	1.23	5.11	15.88	2.67	26	20	11.6	2.4	9.2	82.5	39.3	4.43	0.81	1.87	2.09	293	0.88	0.96	1.09	1.01	0.99	0.91	0.95	-2.1	-2	-1	-1.7	-1.6	-0.9	-0.5	6.7	0.5
1	2.1	70	24.44	4	No treatment	121	86	12.1	5.17	10.73	1.12	4.53	11.96	3.51	14	23	8.2	3	5.2	61.2	29.7	5.43	2.76	1.34	3.06	373	0.83	0.9	0.97	0.86	0.9	0.73	0.8	-2.5	-2.5	-2	-2.8	-2.4	-2.2	-1.7	13	3.1
1	1	74	20.2	5	Oral hypoglycemic drugs (unspecified)	129	89	7.1	5.46	11.98	0.51	4.57	15.16	1.56	398	232	35.6	19.3	16.3	71.3	47.6	6.81	3.3	0.64	3.2	367	0.87	0.95	0.98	0.93	0.93	0.8	1	-2.2	-2.1	-1.9	-2.3	-2.1	-1.7	0	5.3	2.6
1	2.1	77	21.21	0.6	No treatment	123	84	7.8	4.04	15.52	1.14	3.62	18.37	3.12	22	15	13.4	7.4	6	69.3	44.7	2.49	1.54	0.67	1.17	136	0.65	0.71	0.63	0.61	0.65	0.56	0.52	-4	-4.1	-4.7	-4.8	-4.4	-3.5	-3.9	23	11
1	2.1	69	26.67	8	Oral hypoglycemic drugs (unspecified)	124	71	9.1	10.9	23.51	1.71	4.97	16.66	2.53	12	16	10	2.3	7.7	62.4	39.4	6.11	1.16	1.36	4		0.86	0.92	0.98	0.92	0.92	0.63	0.78	-2.3	-2.4	-1.9	-2.3	-2.2	-2.9	-1.8	17	5.4
1	1	58	28.03	6	Metformin + Gliclazide	145	93	11	13.4			7.74	15.51	1.28	59	29	6	2.3	3.7	70.5	44.3	6.07	4.36	0.83	3.99	467	1.06	1.23	1.26	1.24	1.2	0.94	1.01	-0.7	0.1	0.4	0.2	0.1	-0.7	0	3.8	0.7
1	1	52	27.38	0	No treatment	149	110	10	8.7	10.65	0.65	6.41	19.93	0.73	47	35	16.5	4.1	12.4	62.5	40.5	4.66	2.06	0.84	3	494	1.35	1.36	1.36	1.27	1.33	1.13	1.21	1.7	1.2	1.1	0.4	1.1	0.6	1.6	2.5	0.1
1	1	59	29.74	10	Oral hypoglycemic drugs (unspecified)	153	91	8.8	18.46			5.97	20.87	0.82	47	25	5.6	1.6	4	41.2	34.4					584	0.89	0.96	1.03	1.05	0.99	0.91	0.94	-2	-2	-1.5	-1.3	-1.7	-0.9	-0.6	4.1	0.8
1	1	75	24.16	1	No treatment	140	82	11.7	8.7	12.07	1.91	5.28	14.55	0.96	17	20	6.2	1.7	4.5	71.4	42.5	3.74	1.35	0.89	2.24	269	1.29	1.37	1.54	1.58	1.46	0.81	0.98	1.2	1.3	2.6	2.8	2.1	-1.6	-0.2	6.3	2.1
1	2.1	51	33.29	1	Metformin + Gliclazide	142	79	11.3	8.3			4.73	13.65	3.99	20	29	17.8	10.1	7.7	57.5	32.6	8.78	3.05	0.99	5.5	117	1.01	0.96	0.95	1.06	1	0.99	1.09	-1.1	-2.1	-2.2	-1.2	-1.6	-0.4	0.7	3.3	0.1
1	1	59	24.91	0	No treatment	139	70	10	9.47	10.57	0.43	4.36	14.26	1.04	30	35	10.3	4.7	5.6	47.3	22.6	3.49	1.54	0.93	1.83	362	1.6	1.56	1.96	1.7	1.7			3.8	2.9	5.9	3.8	4.1			5.4	1
1	1	79	25.71	0	Oral hypoglycemic drugs (unspecified)	168	84	13.1	7.61			4.91	16.09	4.55	27	27	14.4	3.9	10.5	63	22.4	4.48	1.28	0.99	2.86	454	0.98	1.03	1.21	1.34	1.15	0.66	0.86	-1.3	-1.5	-0.1	0.9	-0.4	-2.7	-1.2	9.9	4.9
1	1	54	21.97	10	Oral hypoglycemic drugs (unspecified)	156	109	12.4	10.6			3.5	19.77	5.29	34	44	2.7	0.7	2	90.5	50.8	3.13	0.74	1.32	1.22	473	0.97	1.04	1.05	1.08	1038	0.8	0.86	-1.4	-1.4	-1.3	-1.1	-1.3	-1.7	-1.2	4.6	1
1	2.1	71	26.04	10	Glimepiride+Calvary	157	83	10.4	6.85	30.39	0.73	2.66	12.35	4.02	18	28	1.6	1.3	0.3	59.2	34.8	4.53	2.01	0.89	2.54	364	0.68	0.72	0.92	0.84	0.8	0.72	0.77	-3.8	-4.1	-2.4	-2.9	-3.2	-2.3	-1.9	13	3.3
1	1	51	28.55	2	Metformin	140	111	3.75	12.1	39.93	3.82	2.88	12.74	0.82	28	13	11.1	5.7	5.4	72.9	32.3	8.15	2.2	1.5	6.02	588	0.97	0.99	1.09	1.17	1.06	1.06	0.98	-1.4	-1.8	-1	-0.4	-1.1	0.1	-0.2	2.1	0.1
1	2.1	60	24.03	16	Oral hypoglycemic drugs (unspecified)	113	84	13.8	8.94	10.04	0.46	4.15	20.73	1.27	24	33	6.2	1.5	4.7	52.7	36	6.14	3.62	0.89	3.64	231	0.84	0.98	1.04	0.91	0.95	0.65	0.72	-2.5	-1.9	-1.4	-2.4	-2	-2.8	-2.3	11	3.4
1	2.1	65	25.24	0	No treatment	99	72	10.8	11.22	23.88	0.56	4.18	15.14	0.21	62	57	6.9	3	3.9	72.8	36.8	4.01	3.17	0.57	2.44	258	0.79	0.74	0.78	0.81	0.78	0.82	0.8	-2.8	-3.9	-3.5	-3.2	-3.4	-1.6	-1.6	8.4	1.1
1	2.1	64	23.42	0	No treatment	165	111	12.8	9.75	8.76	1.68	4.72	15.66	1.4	15	13	6.4	1.4	5	64.5	35	4.97	3.72	0.82	2.59	261	0.76	0.75	0.88	1.02	0.88	0.7	0.83	-2.9	-3.8	-2.7	-1.6	-2.6	-2.4	-1.4	11	2.6
1	2.1	54	23.56	9	Metformin, Acarbose, Gliquidone	147	32	7.3	9.12	14.7	0.41	5.36	17.29	4.61	10	23	5.4	1.2	4.2	64.9	36.8	4.37	1.82	1.08	2.45	154	1.01	1.2	1.26	1.42	1.24	1	1	-1.1	-0.1	0.3	1.5	0.3	-0.3	-0.1	3.8	0.1
1	1	85	20.52	17	Metformin + Sitagliptin	151	64	5.7	4.42	12.27	0.69	3.32	11.66	4.1	27	34	4.7	2.4	2.3	73.1	42.7	2.94	1.08	1.35	0.96	242	0.97	0.96	1.13	1.05	1.03	0.78	0.83	-1.4	-2	-0.7	-1.3	-1.3	-1.8	-1.4	5.1	2.5
1	2.1	54	26.67	5	No treatment	97	79	9.2	6.32	15.52	0.83	3.89	19.8	0.59	24	17	10.6	3.7	6.9	61.9	34.9					212	0.94	1.02	1.05	1.11	1.04	0.98	0.99	-1.6	-1.5	-1.4	-0.8	-1.3	-0.4	-0.1	3.9	0.2
1	2.1	65	20.2	0	Metformin, Gliclazide, Pioglitazone	109	67	11.7	7.58	8.94	0.43	3.51	16.17	2.88	49	57	11.1	2.4	8.7	58.6	36.3	4.75	2.76	0.91	3.01	305	0.65	0.72	0.7	0.73	0.7	0.53	0.66	-4	-4	-4.2	-3.8	-4	-3.7	-2.7	19	14
1	1	57	30.45	0	Metformin	132	100	16.5	12.52			2.99	14.74	4.46	20	24	6.6	1.3	5.3	70.6	41.3	4.5	1.9	0.75	2.93	266	0.96	1.07	1.11	1.22	1.1	0.8	0.84	-1.5	-1.2	-0.9	0	-0.8	-1.7	-1.4	5.6	1.9
1	2.1	78	25.39	3	Metformin	103	54	7.9	6.7			4.51	22.69	1.59	24	22	12	5.1	6.9	55	30.1	3.37	0.43	1.75	0.73	112	1.1	1.22	1.28	1.53	1.29	1.2	1.34	-0.4	0.1	0.5	2.4	0.8	1.2	2.6	5	0.5
1	1	59	21.8	10	No treatment	105	72	7.8	7.58	6.97	0.68	3.81	16.19	0.76	27	30	4.1	1.5	2.6	68.8	36.4	4.08	3.26	0.76	2.17	530	0.93	1.03	1.06	1.02	1.01			-1.8	-1.5	-1.2	-1.6	-1.5			3.8	0.6
1	2.1	72	23.31	3	Metformin and acarbose	152	75	6.6	7.1	20.21	0.32	0	22.7	0.59	75	54	7.8	3.2	4.6	64.6	37.6	2.39	0.95	0.91	1.05	194	0.84	0.8	0.84	0.97	0.87	0.81	0.85	-2.4	-3.4	-3.1	-1.9	-2.4	-1.6	-1.2	12	4.5
1	1	56	26.89	3	Metformin	130	95	9	7.57			4.09	17.09	0.55	47	59	14.3	4.2	10.1	62.2	33	3.15	3.2	0.6	1.39	355	1.14	1.2	1.23	1.3	1.22	1	1.03	0	0	0.1	0.6	0.2	-0.3	0.2	3.9	0.6
1	1	50	23.44	10	Empagliflozin + miglitol	121	68	9.1	4.21			4.07	14.45	1.04	20	17	9.9	2.4	7.5	54.8	27.9	3.65	1.19	0.84	2.32	222	1.12	1.27	1.31	1.48	1.3	0.97	1.11	-0.2	0.5	0.8	2	0.9	-0.5	0.8	3.4	0.5
1	1	51	26.64	5	Oral hypoglycemic drugs (unspecified)	150	114	13.1	9.22	17.41	0.59	4.02	22.59	0.56	21	25	8.6	2.2	6.4	66.5	37.6	3.06	1.53	0.74	1.6	223	1	1.15	1.25	1.36	1.2	0.89	0.97	-1.1	-0.5	0.3	1.1	0.1	-1.1	-0.3	4.6	1.1
1	1	53	25.26	5	Metformin	103	83	15.8	6.79			2.16	12.03	0.57	13	21	4.5	2.3	2.2	59.5	41.8	4.2	1.24	0.89	2.59	504	0.78	0.88	0.98	0.92	0.9	0.81	0.83	-3	-2.7	-1.9	-2.3	-2.4	-1.6	-1.4	4.7	0.9
1	2.1	62	27.06	8	Metformin and miglitol	106	60	10.4	6.2	14.96	0.22	4.38	17.48	2.13	23	29	5.7	3.1	2.6	67.4	39.6	3.88	2.36	0.82	2.28	259	0.86	0.84	0.94	0.91	0.89	0.84	0.93	-2.3	-3	-2.3	-2.4	-2.4	-1.4	-0.6	8.2	1.2
1	1	52	19.47	10	No treatment	121	92	9.8	7.59			5.62	15.23	2.94	29	21	7.7	2	5.7	56.2	33.8	4.01	0.79	1.33	1.73	163	0.95	1.06	1.06	0.99	1.03	0.88	0.82	-1.6	-1.2	-1.3	-1.8	-1.5	-1.2	-1.5	8.1	2.5
1	1	68	24.22	18	Acarbose	164	92	11.1	9			4.42	19.39	0.54	16	14	5.6	1.8	3.8	61.5	32.2	4.84	2.2	0.9	2.86	608	0.93	0.99	1.1	1.06	1.03			-1.7	-1.8	-1	-1.2	-1.4			5.5	1.6
1	1	59	24.45	17	Metformin	123	88	14.7	6.18			4.17	15.03	1.99	28	20	4.9	0.9	4	49.2	29	9.54	11.66	1.04	3.77	272	0.79	0.95	1.01	0.97	0.94	0.54	0.89	-2.9	-2.1	-1.6	-1.9	-2.1	-3.6	-1	29	24
1	1	70	22.95	0	No treatment	143	78	11.8	7.73	15.55	0.62	4.87	17.32	2.69	23	22	8.8	2.9	5.9	72	41.9	4.33	1.01	0.9	2.74	222	1.28	1.29	1.4	1.48	1.36	1.15	1.27	1.1	0.7	1.5	2	1.4	0.8	2.1	3.3	0.2
1	2.1	73	20	10	Metformin	105	69	14.4	7.33	8.81	0.45	3.07	18.86	0.88	12	31	7.2	4	3.2	54.2	33.3	4.58	1.61	1.04	2.51	530	0.66	0.65	0.79	0.81	0.74	0.67	0.7	-3.9	-4.6	-3.5	-3.2	-3.7	-2.6	-2.5	13	4.5
1	2.1	69	23.44	10	No treatment	121	72	13.39	7.64	7.9	0.4	3.67	21.11	1.47	44	44	3.9	1.5	2.4	66.2	34.7	5.19	3.21	1.01	2.71	227	1.1	0.89	1.07	1.04	1.02	0.77	0.87	-0.4	-2.6	-1.2	-1.4	-1.4	-1.9	-1.1	10	2
1	2.1	54	25.3	12	No treatment	114	86	11.3	5.26			4.45	17.45	1.11	22	19	8.9	3.3	5.6	64.3	38.6	3.77	1.65	0.91	2.27	116	1.03	1.01	1.07	0.98	1.02	0.99	1.46	-0.9	-1.7	-1.2	-1.9	-1.4	-0.3	3.6	4	0.1
1	1	54	23.74	0	No treatment	145	82	10.2	5.21	12.3	0.73	5.45	17.06	0.58	37	22	4.3	0.5	3.8	65	35.9	5.35	4.29	0.86	3.34	327	0.88	1.07	1.14	1.02	1.03	0.82	0.85	-2.1	-1.2	-0.6	-1.6	-1.3	-1.5	-1.2	6.1	2.1
1	2.1	66	22.89	1	Acarbose	167	101	12	8.26	8.33	2.51	4.05	15.43	1.85	26	25	5	1.8	3.2	62.5	35.1	4.77	0.74	2.18	1.5	197	0.65	0.7	0.73	0.7	0.7	0.65	0.76	-4	-4.2	-3.9	-4.1	-4	-2.8	-2	17	6.4
1	2.1	51	26.67	10	Previously used insulin glargine + insulin lypro 3 + years, self-discontinuation of3 year	133	80	13.4	8.35	13.83	0.91	4.28	18.1	3.12	12	12	7.4	2.5	4.9	71.3	43.5	5.97	2.25	1.18	3.4	386	1.02	1.17	1.18	1.11	1.12	0.93	1.01	-1	-0.3	-0.3	-0.9	-0.6	-0.8	0	3.6	0.2
1	1	81	18.6	2	Oral hypoglycemic drugs (unspecified)	122	65	10.2	4.5			3.21	19.48	0.56	15	27	3.5	0.7	2.8	63.1	34.1	4.45	1.95	0.91	2.49	383	0.81	0.94	0.89	0.95	0.9	0.82	0.84	-2.7	-2.3	-2.6	-2.1	-2.4	-1.6	-1.3	4.1	1.8
1	2.1	72	26.67	15	No treatment	131	71	10.1	8			5.11	18.84	0.64	13	11	10.9	2.6	8.3	70.2	37	4.97	3.09	0.74	3.09	551	0.81	0.86	0.91	0.87	0.86	0.77	0.84	-2.7	-2.9	-2.5	-2.7	-2.5	-1.9	-1.4	11	2.4
1	1	50	32.11	3	Oral hypoglycemic drugs (unspecified)	131	78	10.8	7.68			5.01	11.95	4.03	52	23	9.2	2.4	6.8	65.2	36.4	5.74	1.34	1.31	3.71	347	0.93	0.96	0.98	1.01	0.97	1.01	1.12	-1.7	-2	-1.9	-1.6	-1.8	-0.2	0.9	2.6	0.1
1	2.1	58	24.46	0	No treatment	111	85	17	7.4	33.66	1.11	3.37	15.39	3.6	24	41	12.8	2.1	10.7	60.8	33	4.63	6.35	0.64	2.07	645	0.97	0.96	1.24	1.14	1.09	0.85	0.93	-1.4	-2.1	0.2	-0.6	-0.8	-1.3	-0.6	5.5	0.6
1	1	77	25	5	No treatment	109	59	6.3	6.97			2.71	13.44	0.55	44	31	19.8	9.8	10	51.2	24.7	2.76	0.74	0.68	1.53	468	0.77	0.87	0.97	1.07	0.67	0.72	-3	-2.8	-1.9	-1.1	-2.1	-1.3	-2.6	-2.3	8.6	3.8
1	1	64	28.23	8	Previously used protamine human insulin mixture 30R (use time unknown) , self-medication for self-discontinuation of 4 years	119	79	10.2	9.17			5.47	22.26	2.3	38	26	6.3	1.4	4.9	70.3	28.4					567	0.95	0.95	1.01	1.06	1	0.65	0.77	-1.6	-2.2	-1.6	-1.2	-1.6	-2.8	-1.9	16	10
1	2.1	73	19.92	10	Repaglinide + Dapagliflozin	138	70	14.8	5.73			3.8	17.38	0.83	16	14	5.8	2	3.8	60.8	34.6	3.97	2.46	0.96	2.02	477	0.93	0.96	1.05	1.11	1.02			-1.7	-2.1	-1.4	-0.8	-1.4			14	5.8
1	2.1	75	27.89	2	Metformin + gliclazide	100	70	14.2	7.58	8.26	0.23	2.86	17.02	0.54	55	66	8.5	4.1	4.4	57.8	32.3	3.75	2.97	0.64	1.8	183	0.77	0.81	0.91	0.99	0.87	0.59	0.65	-3.1	-3.3	-2.5	-1.8	-2.6	-3.2	-2.9	21	8.8
1	1	78	22.07	6	No treatment	121	84	13.9	8.25	20.26	1	7.11	20.8	0.9	14	12	5	1.9	3.1	59.6	35.5	2.64	0.7	0.77	1.5	258	1.1	1.14	1.26	1.2	1.18	0.97	1.12	-0.3	-0.6	0.4	-0.2	-0.1	-0.5	0.9	3.7	1.1
1	2.1	75	24.97	10	No treatment	120	70	9.6	6.85	6.01	0.86	3.21	12.8	0.88	26	48	5.5	1.3	4.2	58.9	33.2	6.49	4.26	1.3	3.63	244	0.82	0.76	0.85	0.85	0.82	0.59	0.71	-2.6	-3.7	-2.9	-2.8	-3	-3.2	-2.4	21	9.1
1	2.1	65	22.89	18	Metformin	164	90	6.6	7.52	10.08	0.4	4.02	13.92	4.64	10	32	2.8	1.4	1.4	56.4	31	7.33	0.7	2.6	3.82	390	0.74	0.83	1	0.97	0.9	0.54	0.62	-3.3	-3.2	-1.8	-2	-2.4	-3.6	-3.1	20	9.2
1	1	51	18.82	5	Metformin, Gliclazide, Miglitol	161	86	11.6	5.41	7.79	0.6	3.98	20.1	0.54	46	40	8.5	4.3	4.2	73.5	46.9					467	0.86	0.99	1.14	1.18	1.04	0.97	0.95	-2.3	-1.9	-0.6	-0.3	-1.3	-0.5	-0.4	3	0.3
1	1	73	31.21	10	No treatment	133	74	12	11.6	1.51	0.63	5.23	15.3	1.65	33	26	11.8	2.4	9.4	75.7	37.2	6.77	3.38	1.15	3.76	272	1.12	1.31	1.37	1.39	1.3	0.97	1.05	-0.1	0.8	1.2	1.3	0.9	-0.5	0.3	5.3	1.2
1	2.1	40	24.65	1	Metformin and Alexander Vyssotsky	154	96	5.8	7.87	2.68	3.32	3.85	14.26	0.66	10	13	7.6	2.6	5	61.7	33.7	3.44	2.16	0.89	1.6	398	1.3	1.43	1.53	1.43	1.43			1.3	1.8	2.5	1.6	1.9			2.6	0.1
1	2.1	54	21.78	5	Miglitol	155	100	14.9	11.15			5.35	15.9	6.08	8	9	2.6	1.6	1	65.9	39.3	6.16	1.76	1.26	3.86	517	1.01	1.08	1.23	1.18	1.13	0.97	1.04	-1.1	-1	0.1	-0.3	-5	-0.5	0.3	3.7	0.2
1	1	52	27.36	0	No treatment	136	90	11.8	11.63	19.32	0.27	4.82	17.2	1.88	56	28	6.8	1.7	5.1	79.7	44.2	7.62	10.72	0.91	3.42	396	0.77	0.84	0.85	1	0.87	0.8	0.84	-3	-3.1	-2.9	-1.7	-2.6	-1.7	-1.3	4.7	1
1	2.1	68	18.31	10	No treatment	123	83	10.8	12.66	35.43	0.79	2.84	17.85	0.75	6	10	9.7	4.1	5.6	73	43.1	5.31	1.66	0.9	3.63	178	0.48	0.55	0.58	0.57	0.55	0.66	0.61	-5.4	-5.5	-5.1	-5.1	-5.1	-5.2	-2.7	12	3.9
1	2.1	65	22.89	10	Metformin + Glimepiride	126	79	10.5	7.05	15.43	1.16	4.51	12.11	3.34	52	53	7	3.4	3.6	68.4	38.1	6.3	5.11	1.06	3.43	379	0.82	0.84	0.94	1.06	0.92	0.76	0.87	-2.6	-3	-2.3	-1.3	-2.2	-2	-1.1	9.3	1.7
1	1	64	21.34	7	Oral hypoglycemic drugs (unspecified)	152	92	12.7	7.41	40.51	4.53	3.82	16.22	4.7	17	18	7.3	2.1	5.2	68.7	39.1	7.78	1.24	2.27	4.04	180	0.84	1.06	0.96	0.81	0.87	0.84	0.96	-2.5	-1.3	-2.1	-3.1	-2.5	-1.4	-0.4	5.1	1.1
1	1	56	17.72	0	Metformin	110	78	16	6.93			2.59	13.59	1.68	34	22	7.9	2.2	5.7	78.2	38.3	5.58	1.97	0.92	3.07	401	0.78	0.86	0.95	0.94	0.89	0.77	0.85	-2.9	-2.9	-2.1	-2.2	-2.5	-2	-1.3	5.5	2.4
1	1	54	21.55	10	Metformin + Gliclazide	128	86	12.7	9.31			3.69	15.6	2.57	16	15	5.9	1.5	4.4	56.8	31	6.14	2.5	0.9	3.88	283	1.31	1.38	1.51	1.56	1.45	0.97	1.08	1.4	1.4	2.4	2.6	2.1	-0.5	0.6	3	0.4
1	1	60	24.98	0	No treatment	158	107	12.1	8.14	60.21	2.53	4.63	14.55	1.27	19	23	8.6	0.9	7.7	70.3	33.2	5.97	2.3	1.43	3.44	374	1.15	1.17	1.21	1.24	1.2	0.84	0.92	0	-0.3	-0.1	0.2	0	-1.4	-0.7	5.2	1
1	2.1	53	27.24	6	Empagliflozin	129	87	7.7	5			4.39	13.82	0.57	17	15	8.5	1.7	6.8	66.6	38.4	5.49	2.44	1.08	3.2	442	1.29	1.23	0.34	1.31	1.29			1.2	0.1	1	0.7	0.8			3.8	0.3
1	2.1	74	30.92	15	No treatment	180	78	6.5	9.73	13.27	3.44	4.78	22.69	1.81	13	23	7.7	2.2	5.5	74.6	43.9	7.18	1.51	1.39	4.46	415	1	0.98	1.09	1.16	1.06			-1.2	-1.9	-1	-0.4	-1.1			11	2.8
1	1	85	27.34	5	Previously used protamine human insulin mixture 30R (use time unknown) , self-medication for self-discontinuation of 9 months	131	82	11.6	7.62	19.31	2.23	3.52	17.41	1.01	22	22	12.4	3.3	9.1	66.8	37.5	4.31	1.37	0.8	2.76	202	1.11	1.15	1.35	1.39	1.26	0.85	0.98	-0.3	-0.5	1	1.3	0.5	-1.3	-0.3	5.6	3.3
1	2.1	57	29.14	0	Metformin + Glimepiride	109	68	10.1	11.5	5.7	0.65	2.44	12.36	2.05	28	23	5.8	2.3	3.5	59	24.5	3.39	1.53	0.55	2.11	318	0.97	0.91	1.02	1.07	0.99	0.76	0.75	-1.4	-2.5	-1.6	-1.1	-1.6	-2	-2	6.7	1.1
1	1	78	25.71	8	Metformin and Miglitol	83	61	13.6	6.58	10.54	0.99	2.45	12.36	0.81	23	57	8.4	3.6	4.8	78.2	42.1	5.74	1.03	0.86	4.13	973	1	1.04	1.14	1.07	1.06	0.83	0.95	-1.2	-1.4	-0.6	-1.2	-1.1	-1.5	-0.5	6.1	3.1
1	2.1	69	28	8	No treatment	165	96	10	8.2	7.26	0.83	4.72	17.65	1.29	29	50	11.7	3.9	7.8	40.7	16.2	4.61	1.49	1.01	2.87	479	0.81	0.95	1.17	1.22	1.06	0.83	0.94	-2.7	-2.1	-0.4	0	-1.1	-1.5	-0.5	9	1.3
1	2.1	78	25.68	6	Metformin and Miglitol	146	83	8.5	11.22	19.66	0.37	4.57	14.92	2.27	26	26	9.3	3	6.3	73.2	40.9	6.33	2.34	1.04	4.2	207	0.67	0.72	0.77	0.85	0.75	0.58	0.66	-3.8	-4.1	-3.5	-2.9	-3.6	-3.3	-2.8	24	11
1	2.1	90	22.45	15	Metformin + gliclazide	161	91	12.8	14.25	11.67	1.1	2.84	11.76	1.04	15	24	9.8	4.2	5.6	79.5	50	3.02	0.9	0.85	1.44	188	1.1	1.11	1.19	1.01	1.1	0.75	0.83	-0.3	-0.9	-0.2	-1.7	-0.8	-2.1	-1.4	13	5.8
1	2.1	73	19.53	5	No treatment	150	90	9	6.08	12.14	0.66	3.64	11.92	0.93	19	16	9.8	2	7.8	70.2	36.3	6.67	2.28	1.64	3.63	240	0.83	0.89	0	0.83	0.87	0.8	0.85	-2.5	-2.7	-2.3	-3	-2.6	-1.7	-1.3	8.7	1.9
1	1	57	22.49	10	Metformin	172	87	12.7	10.98	10.05	0.89	3.82	15.08	2.03	9	14	2	1.1	0.9	65.9	43.1	6.95	0.8	1.89	4.22	305	0.87	0.96	1.06	0.97	0.97	0.98	0.96	-2.2	-2.1	-1.3	-1.9	-1.8	-0.4	-0.4	3.1	0.4
1	1	59	24.65	3	Metformin	158	104	11.3	5.28	11.82	1.66	5.66	14.07	2.64	23	19	8.2	1.6	6.6	65	37.7	6.46	1.34	1.09	4.52	435	1.08	1	1.08	0.99	1.04	0.83	0.91	-0.5	-1.7	-1.1	-1.8	-1.3	-1.5	-0.8	5.2	1.1
1	1	50	25.95	0.5	Gliclazide	118	87	12.5	8.89			4.74	13.53	3.88	20	16	9.1	1.1	8	61.761.7	37.6	7.05	3.88	0.95	4.43	399	0.89	0.87	0.91	0.9	0.89	0.76	0.81	-2.1	-2.8	-2.5	-2.5	-2.5	-2	-1.6	5	1.3
1	1	67	27.18	0	Metformin	117	98	10.7	6.5	8.81	1.03	4.72	12.02	0.74	23	19	10.4	4.1	6.3	58.2	35.4	4.97	1.69	1.22	2.78	527	1.05	1.14	1.2	1.22	1.16	0.9	1.01	-0.7	-0.6	-0.2	0	-0.3	-1	0	5.2	1.4
1	1	51	24.68	0.5	No treatment	138	92	11.5	8	4.41	1.64	4.68	12.06	3.82	62	37	13.4	3.4	10	60.2	32.2	4.83	1.62	1.01	3.18	342	1.08	1.26	1.26	1.26	1.22	1.09	1.06	-0.5	0.4	0.3	0.3	0.2	0.4	0.4	2.6	0.1
1	1	50	31.84	1	No treatment	124	100	13.2	14.6	8.55	1.02	5.09	13.31	2.98	8	13	6.1	2.1	4	57.1	36	4.12	1.81	0.88	2.73	496	1.2	1.32	1.43	1.48	1.37	1.08	1.23	0.5	0.9	1.7	2	1.4	0.3	1.8	2.4	0.1
1	2.1	78	22.43	10	Previously used human insulin (use time unknown) , self-medication for self-discontinuation of 9 years	126	68	6.1	7.26			4.86	14.75	0.63	11	18	4.4	1.4	3	71.8	42.4					442	0.97	1.01	1.11	1.07	1.05	0.86	0.99	-1.4	-1.7	-0.8	-1.1	-1.2	-1.3	-0.2	9.4	2.1
1	1	56	24.57	0	No treatment	141	97	11.3	14.57			4.68	20.6	1.66	18	14	8.3	2.2	6.1	71.3	44.5	5.41	2.61	0.9	3.3	296	0.89	0.84	0.96	0.86	0.89	0.91	0.97	-2.1	-3.1	-2.1	-2.8	-2.5	-0.9	-0.3	4	0.8
1	1	51	27.7	10	Metformin, Pioglitazone, Acarbose	154	101	11.5	10	14.19	0.32	4.63	15.85	5.4	15	19	6.2	1.9	4.3	70.9	40.1	6.85	4	1.04	3.74	531	1.02	1.17	1.21	1.32	1.19	1.03	1.17	-1	-0.3	-0.1	0.8	0	-0.1	1.3	2.7	0.2
1	1	59	30.04	0	Acarbose	127	78	10.4	5.94			4.85	11.24	3.69	30	56	7.5	2.7	4.8	78	47.5	4.33	1.8	0.69	2.98	486	0.89	0.79	0.93	0.97	0.91	0.79	0.84	-2.1	-3.4	-2.3	-1.9	-2.3	-1.8	-1.3	7.1	2.1
1	1	62	31.25	0	Oral hypoglycemic drugs (unspecified)	142	108	15.35	8.39	3.23	1.11	5.64	17.44	3.61	24	23	15.3	3.2	12.1	61.5	37	6.02	4.62	0.95	2.98	305	1.22	1.3	1.52	1.61	1.43			0.7	0.8	2.4	3	1.9			3.6	0.4
1	2.1	52	25.2	5	Miglitol + Rosiglitazone	133	86	14.4	7.95			5.14	16.44	0.65	29	27	10.2	2.4	7.8	65.8	32.9	6.63	1.75	1.28	4.15	221	0.85	0.81	0.94	0.95	0.89	0.95	0.98	-2.4	-3.3	-2.2	-2.1	-2.5	-0.7	-0.3	3.8	0.2
1	2.1	67	32.39	13	Oral hypoglycemic drugs (unspecified)	169	98	10	5.21	16.57	1.18	6.14	13.63	2.47	16	17	6.5	1.8	4.7	75.2	45.9	6.06	1.65	1.43	3.7	275	1.01	1.06	1.3	1.24	1.17	0.84	1.06	-1	-1.2	0.7	0.2	-0.2	-1.4	0.4	8.5	1.1
1	2.1	50	28.3	3	Metformin + Gliclazide	146	91	10.8	5.46			2.36	11.69	4.39	23	28	5.8	2.1	3.7	55.8	31.3	5.31	1.83	1.43	2.79	305	0.95	1.05	1.14	1.19	1.09	0.96	0.98	-1.6	-1.4	-0.7	-0.2	-0.9	-0.6	-0.2	3.3	0.1
1	2.1	79	19.72	13	Empagliflozin	137	76	7.1	9.7	4.43	0.37	4.46	13.14	5.5	35	28	4.5	0.9	3.6	76.5	30.1	5.12	0.92	1.73	2.58	266	0.62	0.57	0.68	0.71	0.65			-4.3	-5.3	-4.3	-4	-4.4			29	16
1	1	64	21.94	10	No treatment	148	79	16.08	6.92	10.27	0.81	4.4	13.56	2.1	12	26	5.8	2.3	3.5	51.3	23.5	5.99	1.3	1.75	3.4	404	0.67	0.76	0.79	0.71	0.73			-3.8	-3.7	-3.4	-3.9	-3.7			4.9	1.3
1	2.1	56	29.04	5	Oral hypoglycemic drugs (unspecified)	145	94	10.3	7.5			6.23	13.76	3.28	16	16	11.6	2.8	8.8	65.7	36.3	5.91	1.48	1.56	3.75	276	0.97	1.05	1.16	1.13	1.09			-1.4	-1.4	-0.5	-0.7	-0.9			4.9	0.6
1	1	59	31.25	10	No treatment	157	93	12.3	8.75			5.74	17.42	4.78	44	27	7.9	1.9	6	67	42.3	7.82	0.85	1.68	5.07	310	0.9	0.93	0.94	0.9	0.92	0.76	0.92	-2	-2.3	-2.2	-2.4	-2.2	-2	-2.4	6.8	2.8
1	1	59	24.73	0	Metformin + Glimepiride	112	81	9.5	5.77			4.63	11.52	3.56	20	28	9.4	5.2	4.2	62	31.2	3.17	1.87	1.01	0.85	167	0.86	0.96	1.05	1.04	0.98	1.29	1.16	-2.3	-2.1	-1.3	-1.4	-1.7	1.8	1.2	2.7	0
1	1	52	23.53	10	Metformin + Gliclazide	147	91	10.6	5.96	10.99	0.43	4.62	12.14	3.74	14	18	2.3	1.6	0.7	61.3	37.1	8.38	2.85	1.56	4.7	444	0.99	1.03	1.1	1.09	1.06	1.18	1.16	-1.2	-1.5	-0.9	-1	-1.1	1.1	1.2	2.8	0.1
1	2.1	73	26.91	3	Metformin + Gliclazide	168	86	12.6	7.51	8.04	0.78	5.59	13.94	2.68	9	13	8.4	1.7	6.7	83.6	46	5.6	2.98	1.05	2.87	236	0.89	0.88	1.07	1.04	0.98	0.71	0.86	-2	-2.7	-1.1	-1.4	-1.8	-2.3	-1.2	14	4.1
1	1	56	23.45	1	No treatment	128	100	13.1	7.48			4.62	14.86	1.02	14	12	8	2	6	57.2	23	4.35	2.44	0.77	2.69	264	1.31	1.33	1.42	1.44	1.38			1.4	1	1.6	1.7	1.5			3.5	0.5
1	2.1	67	22.22	0	Rosiglitazone + Gliclazide	151	110	9.9	7.77	15.8	1.07	4.97	16.44	4.78	14	19	6.4	1.9	4.5	75	38.9	5.79	1.54	1.56	3.33	175	0.68	0.72	0.75	0.74	0.73			-3.7	-4.1	-3.7	-3.7	-3.8			9.9	2.3
1	2.1	54	20.2	0	No treatment	97	80	12	19.83			4.93	16.58	3.58	12	16	13.3	3.4	9.9	70.5	47.4	4.6	0.9	1.1	2.69	248	1.08	1.13	1.25	1.28	1.2	1.09	0.98	-0.5	-0.6	0.3	0.5	0	0.4	-0.3	3.2	0.1
1	2.1	57	25.63	1	Metformin	163	85	12.8	15.44	13.58	0.65	5.03	16.86	4.33	19	18	9.2	1.7	7.5	76.6	45.7	6.89	1.03	1.54	4.41	258	0.83	0.99	0.95	1.01	0.95			-2.5	-1.8	-2.1	-1.6	-2			5	0.5
1	1	75	17.87	7	Metformin	119	67	7.7	9.14	3.53	1.28	2.8	12.19	1.27	33	45	4	2.6	1.4	66.6	42.3					339	0.83	0.99	0.95	1.01	0.95			-2.5	-1.8	-2.1	-1.6	-2			6.8	4.4
1	2.1	73	32	0	No treatment	172	108	11.2	9.8	15.94	0.76	4.94	16.09	1.42	18	20	7.8	1.4	6.4	70.8	38.4	8.17	3.41	1.3	5.18	424	0.73	0.82	0.94	1.1	0.83			-3.3	-3.2	-2.2	-0.9	-2.9			10	2.4
1	1	53	21.22	6	No treatment	115	84	10.4	7.83	36.89	0.9	5.76	16.08	2.25	54	31	5.9	2.2	3.7	66.8	41.6	4.29	2.17	0.97	2.31	238	0.9	1.02	0.98	0.97	0.97	0.89	0.87	-2	-1.6	-1.9	-1.9	-1.8	-1	-1.1	3.5	0.5
1	2.1	49	20.45	15	Previously used insulin (use time unknown) , self-medication for self-discontinuation of 10 years	141	87	12.7	9.03			2.92	12.11	1.97	11	8	4.1	2.5	1.6	65.5	37.6	4.76	1.29	0.89	3.28	153	0.79	0.82	0.86	0.95	0.86	0.74	0.75	-2.9	-3.2	-2.8	-2.1	-2.7	-2.2	-2	4.8	1
1	1	54	28.34	10	Metformin	120	84	8.4	5.6	31.01	6.33	5.98	12.93	0.64	18	22	16.2	5.5	10.7	72.6	43.9	2.26	1.02	0.74	1.04	306	0.76	0.78	0.83	0.9	0.82	0.88	0.96	-3.1	-3.6	-3.1	-2.4	-3	-1.2	-0.4	4.5	0.4
1	2.1	51	30.67	10	Metformin + Gliclazide	148	94	8.5	8.77			4.96	18.77	1.3	14	21	4.5	1.2	3.3	71.7	42.7	4.25	1.25	1.27	1.99	293	1.14	1.24	1.33	1.28	1.25	0.94	1.05	0	0.3	0.9	0.5	0.5	-0.7	0.3	3.5	0.2
1	2.1	69	24.78	5	Sitagliptin + Gliclazide	127	74	11	8.03			5.18	16.8	1.84	27	22	9.9	2.5	7.4	76.3	47.4	5.86	1.14	2.17	2.96	292	0.73	0.7	0.84	0.77	0.76	0.73	0.81	-3.4	-4.2	-3.1	-3.5	-3.5	-2.2	-1.5	13	4.5
1	2.1	56	20.83	10	Glimepiride + Miglitol	147	92	10.1	7.33	9.9	0.62	5.05	14.17	1.71	21	18	7.1	1.8	5.3	69.8	25.3	4.68	1.54	1.13	2.62	219	1.14	1.1	1.23	1.25	1.19			0	-0.9	0.1	0.2	-0.1			5	0.7
1	2.1	66	19.4	0	No treatment	149	82	6	5	4.97	0.4	4.71	16.7	2.48	16	22	12.6	2.8	9.8	67.8	44.5	4.07	1	1.62	1.67	308	0.84	0.87	0.89	0.94	0.89	0.89	0.9	-2.5	-2.8	-2.6	-2.2	-2.5	-1	-0.8	6.4	0.7
1	2.1	75	25.8	1	Oral hypoglycemic drugs (unspecified)	118	69	18.38	7.04			4.25	14	2.97	8	16	8.9	1.9	7	62.4	28.6	6.16	1.54	1.7	3.3	354	1.01	0.8	0.88	0.88	0.89	0.72	0.63	-1	-3.4	-2.7	-2.6	-2.5	-2.3	-3	21	5.8
1	2.1	55	22.22	5	Oral hypoglycemic drugs (unspecified)	115	64	9.4	8.23	18.11	0.35	5.39	18.42	2.07	22	21	13.7	3.2	10.5	70.5	40.6	5.33	1.43	1.49	3.25	282	0.82	0.8	0.88	0.81	0.83			-2.7	-3.4	-2.7	-3.2	-3			4.6	0.5
1	1	74	19.53	0	No treatment	116	79	10	10.1	21.38	0.9	4.31	13.47	2.99	20	26	15.1	4.3	10.8	77.6	43.1	3.27	0.94	0.7	1.73	94	0.94	1	1.06	0.94	0.98	1.21	1.2	-1.6	-1.8	-1.2	-2.1	-1.7	1.2	1.5	2.1	0.3
1	2.1	68	19.03	2	No treatment	137	75	12	9.81			4.12	15.49	2.22	8	14	10.5	3	7.5	53.1	35	5.86	1.14	2.86	2.19	98	0.7	0.76	0.88	0.94	0.83			-3.6	-3.8	-2.7	-2.2	-3			11	3.7
1	2.1	57	24.2	0	No treatment	123	79	11.1	5.27			5.27	15.19	4.7	12	15	10.5	2.1	8.4	69.6	33.6	5.04	1.21	1.33	3.04	262	0.81	0.84	1.02	1.04	0.94	0.84	0.93	-2.7	-3.1	-1.6	-1.4	-2.1	-1.5	-0.6	5.7	0.7
1	2.1	55	29.14	0	No treatment	118	89	12.1	8.76	9.56	0.73	3.27	15.21	1.23	22	17	8.7	2.2	6.5	61.6	40	6.67	2.41	1	5.14	528	1	1.13	1.21	1.19	1.14	0.85	0.92	-1.1	-0.7	-0.1	-0.2	-0.5	-1.3	-0.7	4.8	0.4
1	1	52	17.3	3	No treatment	92	74	15.3	6.91	10.9	0.54	4.86	13.94	2.21	19	13	4.2	1.2	3	54.6	34.5	4.54	1.19	1.14	2.54	215	0.93	1.02	1.12	1.01	1.02			-1.7	-1.5	-0.7	-1.6	-1.4			4.6	1.1
1	2.1	63	24.91	10	Metformin + Gliclazide	125	76	17.87	7.19	10.19	0.79	3.87	14.58	1.3	14	17	3.2	1.9	1.3	71.2	43.1	3.95	1.93	0.79	2.33	189	1.13	1.05	1.13	1.24	1.15			-0.1	-1.3	-0.7	0.1	-0.4			7.5	1.1
1	1	52	25.71	0	No treatment	135	80	15.14	10.2	13.2	0.49	5.63	17.29	4.78	17	21	14.1	2.5	11.6	68.1	42.2	4.8	3.63	0.8	2.6	488	0.97	1.01	1.29	1.12	1.11			-1.4	-1.7	0.6	-0.8	-0.7			3.6	0.4
1	1	50	31.46	2	Metformin	122	70	12.8	7.3	11.5	0.3	5.29	16.51	0.62	16	13	8.7	2.3	6.4	71.4	32.3	4.61	1.39	1.1	2.69	314	0.99	1.07	1.16	1.12	1.09	1.04	0.99	-1.3	-1.1	-0.5	-0.7	-0.8	0	-0.1	3	0.2
1	2.1	62	23.12	2	No treatment	135	83	10.5	5.64	7.42	0.6	3.42	17.5	1.84	21	19	16.2	3.5	12.7	65.2	39.5	7.59	4.55	1.44	4.01	394	0.65	0.59	0.71	0.69	0.66	0.85	0.86	-4	-5.1	-4.1	-4.1	-4.3	-1.4	-1.2	6.5	0.8
1	2.1	62	22.83	15	No treatment	114	73	7.2	5.48			5.02	12.7	5	20	23	9.9	2.7	7.2	67.1	38.1	5.62	0.8	1.9	3.07	151	0.99	1.05	1.14	1.12	1.08	0.84	0.9	-1.2	-1.3	-0.7	-0.8	-0.9	-1.4	-0.9	6.5	0.8
1	1	82	20.7	10	No treatment	110	75	16.3	9.4	15.25	1.2	3.58	12.76	0.98	44	16	5	1.9	3.1	62.3	38.9	4.15	1.07	1.22	2.12	248	0.78	0.77	0.83	0.9	0.82	0.71	0.77	-2.9	-3.7	-3.1	-2.5	-3	-2.4	-1.9	6.3	4
1	1	72	22.86	6	No treatment	115	71	9.4	7.11	4.16	1.19	4.47	18.21	3.85	22	27	7.3	3.1	4.2	71.4	41.5	3.11	1.75	1.13	1.35	598	1.44	1.64	1.69	1.64	1.61	1.03	1.04	2.4	3.6	3.8	3.3	3.4	-0.1	0.2	4.6	0.9
1	2.1	68	24.3	10	No treatment	138	81	9.9	7.44	7.13	0.81	4.76	11.58	4.71	26	24	5.6	2.6	3	59.8	40.5	4.94	1.11	1.9	2.22	391	0.72	0.81	0.79	0.86	0.8	0.68	0.75	-3.5	-3.3	-3.4	-2.8	-3.2	-2.6	-2.1	11	3.4
1	1	59	33.06	0	No treatment	126	86	12.9	6.95	5.11	1.31	4.82	14.4	0.7	20	22	7.1	2.3	4.8			2.76	1.45	0.96	1.37	378	1	1.15	1.36	1.27	1.2	1.05	1.14	-1.2	-0.5	1.2	0.4	0	0.1	1	3	0.3
1	2.1	50	28.58	14	Metformin	131	91	3.91	14.3			4.91	16.08	2.28	18	14	7.2	1.6	5.6	68.7	43.2	6.31	1.88	1.16	4.5	231	1.02	1.04	1.08	1.04	1.05	0.95	1.01	-1	-1.4	-1.1	-1.4	-1.2	-0.7	0	3.1	0.2
1	1	59	27.04	0	Metformin + Gliclazide	135	83	10	6.6			5.39	18.88	2.05	17	13	19	5.1	13.9	78.2	43.2	3.81	1.32	1.09	2.1	297	0.99	1.11	1.22	1.26	1.15	0.91	1	-1.3	-0.8	0	0.3	-0.4	-0.9	0	5.2	1.3
1	1	56	22.59	0	Acarbose	122	84	10.4	11.67	62.67	1.4	4.57	16.27	3.63					0	61.9	35.7						0.94	0.99	1.13	1.17	1.07	0.79	0.85	-1.6	-1.8	-0.7	-0.4	-1	-1.8	-1.3	5.7	2.1
1	1	59	24.09	10	Previously used protamine human insulin mixture 30R (use time unknown) , self-medication for self-discontinuation of 6 years	154	85	6.6	7.73			5.36	14.31	2.2	21	19	6.5	3.1	3.4	70.8	39.1	4.01	1.41	1.11	2.3	470	1.35	1.28	1.29	1.51	1.37			1.7	0.6	0.6	2.3	1.4			3.7	0.4
1	2.1	73	20.08	4	Oral hypoglycemic drugs (unspecified)	115	65	9.9	7.28	10.44	1.56	4.48	15.48	4.11	13	20	13.4	3.2	10.2	65.3	36.4	6.97	2.75	1.7	3.63	498	0.58	0.59	0.65	0.68	0.63	0.72	0.75	-4.6	-5.1	-4.6	-4.2	-4.6	-2.3	-2	12	3.4
1	1	74	23.62	15	Miglitol	111	81	11.7	4.1	1.48	0.88	4.96	12.35	4.84	14	19	6.1	1.7	4.4	67.6	41	3.58	2.02	0.67	2.17	465	1.17	1.25	1.25	1.51	1.31	0.93	1.08	0.3	0.3	0.3	2.3	0.9	-0.8	0.6	5.7	2.5
1	1	86	20.76	14	Metformin + Glimepiride	119	76	15.08	6.59	10.95	1.18	4.86	14.87	2.38	11	17	5.6	2	3.6	72.4	43.6	5.3	1.82	0.88	3.67	408	0.78	0.89	0.99	1.05	0.94			-3	-2.6	-1.8	-1.3	-2.1			9.1	7
1	1	58	25.86	0	Oral hypoglycemic drugs (unspecified)	117	80	12	11.7	6.91	0.89	4.24	13.79	1.74	14	14	5.5	1.9	3.6	74.8	47.1	4.81	1.05	1.42	2.86	230	0.74	0.87	0.97	1.1	0.93	0.74	0.84	-3.3	-2.8	-2	-0.9	-2.1	-2.2	-1.3	11	5.5
1	2.1	51	25.39	1	No treatment	123	83	14.9	12.31			4.92	12.85	3.84	22	28	10.6	3.3	7.3	70.2	40.2	5.09	1.27	1.89	2.69	180	1.02	1.07	1.17	1.29	1.15		-1	-1.2	-0.4	0.6	-0.3			-0.4	7.6	0.9
1	1	50	22.53	1	Metformin + Glimepiride	120	89	12.8	11.16	12.18	0.73	6.01	18.22	1.09	40	23	7.5	1.7	5.8	68.1	42.4	5.75	1.99	1.12	3.71	385	1.06	1.03	1.15	1.17	1.11			-0.6	-1.5	-0.5	-0.4	-0.7			2.7	0.2
1	1	72	25	10	No treatment	170	109	9.4	8.4	7.77	0.4	5.76	20.17	2.95	27	20	8.8	2.9	5.9	63.8	41	4.35	2.19	1.05	2.46	432	0.86	0.89	0.97	1.09	0.96	0.91	0.88	-2.3	-2.6	-2	-1	-1.9	-1	-1.1	5.2	1.8
1	1	52	28.34	5	No treatment	154	88	8	7.29	10.44	3.4	5.86	17.29	1.29	27	23	9	2.7	6.3	57.4	33.8	3.64	1.22	0.83	2.28	367	0.96	0.97	1.05	0.95	0.99			-1.5	-2	-1.3	-2.1	-1.7			2.7	0.1
1	1	57	26.18	10	No treatment	147	98	9.2	9.54			6.37	16.84	3.39	12	11	5.8	1.4	4.4	53	29	5.23	3.24	0.81	2.94	300	0.93	1.02	1.05	1.06	1.02			-1.7	-1.6	-1.3	-1.2	-1.5			3.5	0.4
1	1	59	25.51	0	No treatment	117	85	14.2	7.5	20.62	2.22	4.65	11.84	3.6	12	18	8.2	2.5	5.7	66.3	37.1	7.78	2	1.32	5.41	348	1	1.16	1.17	1.25	1.16	0.85	0.93	-1.2	-0.4	-0.4	0.3	-0.3	-1.3	-0.6	6.4	2.1
1	1	75	24.22	0.3	No treatment	96	60	8.6	10.8			3.7	16.81	1.24	18	15	19.8	6	13.8	55.7	29.1	5.07	2.21	1.08	2.99	374	1.24	1.24	1.26	1.2	1.23	0.88	0.97	0.8	0.3	0.3	-0.2	0.3	-1.2	-0.3	5.4	1.6
1	2.1	63	27.47	10	No treatment	166	89	8.8	7.68			4.55	13.79	2.69	23	21	4.5	1.9	2.6	77.6	42.7	5.1	2.19	1.36	2.81	315	0.94	1	1.15	1.13	1.06			-1.7	-1.8	-0.5	-0.7	-1.1			6.9	0.9
1	2.1	78	27.27	9	No treatment	138	91	10.8	14.49	6.34	1.57	5.06	16.5	1.8	18	19	9.1	2.9	6.2	53	30	3.49	1.45	1.26	1.67	311	1.06	0.98	1	0.98	1	0.81	0.87	-0.7	-1.9	-1.8	-1.9	-1.6	-1.7	-1.1	12	3
1	2.1	71	24.97	0	No treatment	101	70	10.4	6.6	6.67	0.62	4.56	11.46	3.2	14	25	16.5	10.5	6	51.4	33.5	7.29	9.71			276	0.78	0.84	0.78	0.87	0.82	0.8	0.83	-3	-3.1	-3.5	-2.7	-3	-1.7	-1.4	10	1.9
1	1	51	24.34	10	Oral hypoglycemic drugs (unspecified)	117	83	9.7	14.21			4.37	15.12	3.67	7	9	5.2	2.1	3.1	64.4	33.8	2.97	0.92	1.56	2.23	480	1.06	1.19	1.38	1.3	1.24	1	1.1	-0.6	-0.2	1.3	0.6	0.3	-0.3	0.7	2.9	0.2
1	1	51	24.79	0	No treatment	114	81	11.4	9.5	7.12	1.89	4.29	13.93	4.41	18	19	9.4	0.6	8.8	59.3	35.8	7.95	15.77	0.49	1.8	254	1	1	1.06	1.08	1.04	0.84	0.93	-1.1	-1.7	-1.3	-1.1	-1.2	-1.4	-0.6	4.1	0.6
1	2.1	86	23.5	10	No treatment	101	75	6.3	6.77	14.66	0.82	3.65	13.05	1	13	21	6.2	1.7	4.5	50.2	29.4	4.69	1.2	0.83	3	339	0.72	0.72	0.8	0.83	0.78			-3.4	-4	-3.3	-3.1	-3.4			22	12
1	1	70	24.22	0	Metformin + Glimepiride	137	97	13.1	12.8	11.7	1.28	4.51	16.84	0.95	23	19	13.7	6.1	7.6	59.9	36.5	3.25	1.77	0.97	1.61	297	0.9	1.1	1.18	1.14	1.09			-2	-0.9	-0.3	-0.6	-0.8			59	1.9
1	2.1	51	28.89	3	Metformin + Glimepiride	158	107	14.4	4.59	3	1.21	4.51	13.94	1.46	14	13	3.8	1.2	2.6	80.3	39.9	4.63	1.49	1.33	2.75	530	0.71	0.69	0.76	0.8	0.74	0.74	0.8	-3.5	-4.3	-3.7	-3.3	-3.7	-2.1	-1.6	6.1	1.7
1	1	50	27.51	8	No treatment	114	82	9.5	7.8			5.47	17.05	1.09	26	17	4	1.6	2.4	62.9	37.6	4.87	1.59	0.92	3.4	334	1.31	1.42	1.49	1.46	1.43	1.02	1.2	1.4	1.7	2.2	1.9	1.9	-0.1	1.5	2.6	0.2
1	2.1	57	20.25	6	Oral hypoglycemic drugs (unspecified)	116	88	10.7	8.88			4.84	15.7	4.53	12	16	6.2	1.7	4.5	73.1	40	5.83	1.14	1.66	3.68	335	0.81	0.82	0.97	0.89	0.88	0.95	0.93	-2.7	-3.2	-2	-2.6	-2.6	-0.6	-0.6	4	0.2
1	2.1	52	26.37	3	Oral hypoglycemic drugs (unspecified)	119	66	9.4	8			5.38	13.92	2.65	27	22	4.9	1.4	3.5	68.2	37.8	5.04	3.83	0.97	1.63	311	0.85	0.98	1.18	0.99	1.01	0.77	0.87	-2.4	-1.9	-0.3	-1.7	-1.5	-1.9	-1.1	5.4	0.8
1	2.1	81	28	2	Metformin+ Repaglinide+ Pioglitazone	124	61	8.9	8.39			4.75	19.66	2.22	26	22	10.4	3.3	7.1	63.1	35.8	3.47	1.55	1.11	1.9	384	0.78	0.86	0.89	0.95	0.87	0.56	0.62	-2.9	-2.9	-2.6	-2.1	-2.6	-3.4	-3.1	26	12
1	1	84	20.55	10	No treatment	161	77	10.7	6.68	4.25	1.12	4.58	15.69	4.44	30	28	8.2	2.9	5.3	67.6	40.6	5	1.16	1.19	3.11	349	1.45	1.38	1.46	1.86	1.56	0.64	0.78	2.5	1.4	2	5	3	-2.9	-1.8	7.5	5.1
1	1	79	21.26	9	Metformin	165	99	8	7.08	11.21	0.64	4.22	14.98	1.93	25	20	5.2	1.5	3.7	53.5	32.2	5.29	0.66	1.69	2.96	218	0.72	0.8	0.94	0.92	0.86	0.67	0.63	-3.4	-3.4	-2.3	-2.3	-2.7	-2.6	-3	7.5	3.8
1	2.1	71	23.5	15	Metformin + Glimepiride	140	90	7.1	8.1	6.34	1.8	5.8	17.95	3.21	14	20	10.2	2	8.2	64.3	32.1	5.68	1.59	1.19	3.85	341	0.88	0.93	1.06	1.11	1	0.68	0.78	-2.1	-2.3	-1.3	-0.9	-1.6	-2.6	-1.8	13	4.1
1	2.1	52	20.31	10	No treatment	111	83	16.8	10.67	2.4	1.21	2.75	12.62	0.78	37	17	4.8	1.7	3.1	63.8	41.8	7.34	3.8	0.87	4.66	460	0.89	0.99	1.07	1.09	1.02	0.67	0.71	-2	-1.9	-1.2	-1	-1.4	-2.7	-2.4	8.2	3.8
1	2.1	51	20	2	Metformin + Gliclazide	146	94	12	7.16	20.34	1.19	5.78	23.56	1.61	21	13	5.8	1.8	4	68.8	35.1	6.13	1.54	1.49	3.83	148	0.76	0.77	0.82	0.88	0.81	0.7	0.66	-3.1	-3.7	-3.2	-2.7	-3.1	-2.4	-2.8	5.6	1.4
1	2.1	69	23.46	0	No treatment	128	71	7	8.25	9.56	0.6	4.62	14.06	4.55	14	18	10	2.5	7.5	71.4	45.6	4.74	1.75	0.97	2.94	237	0.67	0.7	0.71	0.79	0.73	0.64	0.68	-3.9	-4.2	-4	-3.3	-3.8	-2.9	-2.6	16	5.4
1	1	59	23.18	10	Metformin + Gliclazide	151	96	8.9	8.5			5.12	15.28	0.86	22	20	18.4	4.1	14.3		70.3	5.09	1.44	1.12	3.29	387	1.18	1.25	1.32	1.32	1.27	0.85	1.01	0.3	0.4	0.8	0.8	0.6	-1.4	0	4.8	0.9
1	2.1	59	27.14	10	No treatment	165	106	14.9	8.05	7.78	1.25	4.22	17.39	1.86	24	30	3.6	2.2	1.4	69.9	42.8	7.37	11.52	0.72	2.68	482	0.91	0.85	0.93	1.09	0.95	0.82	0.93	-1.9	-3	-2.3	-1	-2	-1.5	-0.7	6.1	0.7
1	1	61	20.45	9	No treatment	121	72	6.6	7.4	5.54	1.1	5.8	14.52	1.71	17	19	10.1	3.1	7	64.5	40.8	4.79	0.88	1.25	3.04	349	1	1.12	1.19	1.14	1.11	0.64	0.71	-1.1	-0.8	-0.2	-0.7	-0.7	-2.9	-2.4	9.5	4.5
1	1	68	23.44	15	Oral hypoglycemic drugs (unspecified)	127	72	8.5	9.67			5.6	15.92	2.31	14	18	15.2	4.5	10.7	59.3	32.7	3.09	1.17	0.9	1.79	363	0.73	0.77	0.91	0.99	0.86	0.64	0.71	-3.4	-3.6	-2.5	-1.8	-2.7	-2.9	-2.4	17	11
1	1	55	22.86	15	Metformin + Empagliflozin	42	78	6.3	6.89			2.66	11.57	3.43	41	29	5.1	2.9	2.2	63.5	40.1	3.66	2.32	0.8	1.8	586	0.66	0.69	0.85	0.78	0.75			-4	-4.3	-2.9	-3.4	-3.6			4	0.5
1	1	67	23.67	3	No treatment	129	80	8.2	7.48	19.56	1.53	4.9	14.58	1.62	29	25	4.6	2.1	2.5	69.5	41.4	5.78	2.59	1.13	3.78	435	1.12	1.18	1.24	1.12	1.16			-0.2	-0.3	0.2	-0.8	-0.3			6.8	2.3
1	1	50	21.97	5	No treatment	148	110	7.3	5.92			5.35	14.33	6.65	43	26	12.6	3.8	8.8	75.9	47.6	3.6	2.65	0.81	1.89	324	0.97	1.16	1.16	1.19	1.13	0.67	0.79	-1.4	-0.4	-0.5	-0.2	-0.5	-2.6	-1.7	6.4	2.6
1	2.1	53	23.73	1	Metformin + Glimepiride	127	87	12.7	19.46	1.54	0.79	4.84	15.02	2.33	35	23	4.7	2.1	2.6	56.9	35.2	7.8	3.4	1.09	4.9	290	0.99	1.09	1.15	1.06	1.07	0.93	0.94	-1.2	-1	-0.6	-1.2	-1	-0.8	-0.5	3.9	0.2
1	1	64	20.13	10	Repaglinide	116	73	13	4.18	8.05	0.7	5.02	13.86	9.28	15	20	7.6	2.7	4.9	80.4	49.3	4.11	0.7	1.2	2.56	269	0.98	1.03	1.09	1.09	1.05	0.83	0.94	-1.3	-1.5	-1	-1	-1.2	-1.5	-0.5	5.1	1.2
1	1	51	24.91	0	Metformin	127	99	11.7	19			2.98	16.45	1.04	44	20	6.9	3.8	3.1	71.4	40.8	5.73	6.1	0.84	3.72	403	0.81	0.95	0.95	0.92	0.91			-2.7	-2.2	-2.2	-2.3	-2.3			2.9	0.2
1	1	76	28.52	17	Empagliflozin	130	61	13.34	7.38	1.37	0.92	4.27	15.45	1.55	32	22	8.6	3.4	5.2	67	20	3.35	1.09	1.19	1.68	287	1.13	1.42	1.48	1.38	1.36	0.7	0.91	-0.1	1.8	2.1	1.2	1.3	-2.4	-0.8	8.7	3.8
1	1	50	24.57	2	Metformin	125	91	6.7	8.5	7.11	1.7	2.92	17.53	4.93	30	25	14.7	5	9.7	73.5	41.3	4.77	0.86	1.56	2.48	253	0.79	0.97	0.97	0.97	0.93	0.83	0.9	-2.9	-2	-2	-1.9	-2.1	-1.5	-0.8	4	0.7
1	2.1	67	30	0	No treatment	137	65	5.4	6.4			6.43	17.49	0.65	30	24	6.6	3.9	2.7	65.4	43.5					293	0.85	0.92	0.97	0.93	0.92	0.92	0.94	-2.4	-2.4	-2	-2.3	-2.2	-0.9	-0.5	7.2	0.6
1	2.1	60	27.05	0.83	Metformin	145	102	6	8.49			5.55	17.54	1.25	36	30	19.9	3.5	16.4	47.3	24.1	4.94	5.65	0.74	2.14	260	0.85	0.81	0.96	1.04	0.92	1.22	1.09	-2.4	-3.3	-2	-1.4	-2.2	1.3	0.7	3.9	0
1	2.1	86	26.16	0	No treatment	145	77	6.4	8.03			3.61	19.03	3.83	19	15	13.2	4.9	8.3	59	36					87	0.69	0.54	0.5	0.53	0.52	0.62	0.55	-3.7	-5.5	-5.7	-5.4	-5.6	-3	-3.6	22	11
1	1	79	22.15	2	No treatment	143	78	8.4	8.56	13.44	1.07	4.61	22.55	0.98	17	23	6.7	2.4	4.3	73.1	44.9					157	0.98	1.07	1.22	1.28	1.15	0.73	0.95	-1.3	-1.1	0.1	0.5	-0.4	-2.2	-0.5	7.3	3.3
1	2.1	55	25.81	0	No treatment	101	77	11	9.5	9.21	2.07	6.44	17.19	2.52	66	48	8.3	1.8	6.5	69.8	42.9	3.84	1.94	1	2.19	449	1.2	1.23	1.24	1.3	1.25			0.5	0.2	0.2	0.6	0.4			4.4	0.4
1	1	58	24.46	2	Empagliflozin	114	89	7.7	10.36	1.45	0.32	5.34	14.94	2.34	20	20	18.5	1.6	16.9	59.1	35.1	6.61	12.15	0.83	3.18	447	0.9	1.05	1.06	1.08	1.02			-2	-1.3	-1.2	-1.1	-1.4			4.6	0.8
1	2.1	66	19.01	6	Oral hypoglycemic drugs (unspecified)	129	77	13.3	7.23	6.32	1.25	4.6	17.85	0.61	12	13	5	1.8	3.2	62.6	37.9	4.25	0.54	1.81	1.96	194	0.58	0.65	0.72	0.79	0.69	0.6	0.62	-4.6	-4.7	-4	-3.3	-4.1	-3.2	-3.1	11	5.7
1	1	65	18.69	3	Oral hypoglycemic drugs (unspecified)	137	71	4.9	6.85			4.87	13.73	3.7	21	24	9.1	2.6	6.5	69.2	34.5	3.4	0.71	1.43	1.53	321	0.7	0.71	0.84	0.86	0.79	0.71	0.75	-3.6	-4.1	-3	-2.8	-3.3	-2.4	-2.1	10	6.1
1	1	78	22.07	10	Metformin Repaglinide+ Pioglitazone	154	94	7.8	6.03	13.46	1.6	4.39	11.78	2.91	3	8	3.5	1.6	1.9	69.9	39.4	4.34	4.2	0.66	2.48	512	0.93	1.04	1.2	1.19	1.1			-1.7	-1.4	-0.1	-0.2	-0.7			7	4.1
1	2.1	78	32.4	0.25	No treatment	112	62	13.4	9.52	14.2	1.02	4.85	15.67	1.56	14	16	7.4	1.9	5.5	69.7	33.4	4.32	1.34	1.64	2.02	225	0.84	0.91	1	1.17	1	0.72	0.83	-2.5	-2.5	-1.8	-0.3	-1.6	-2.3	-1.4	14	4.4
1	2.1	69	23.93	0	No treatment	163	87	11.2	10.39	16.68	1.07	4.32	12.72	4.54	34	28	10	3.1	6.9	73.9	43	4.76	4.31	0.95	2.44	242	0.96	0.95	0.89	0.96	0.94	0.71	0.82	-1.4	-2.1	-2.6	-2	-2.1	-2.4	-1.5	13	3.3
1	1	57	30.86	4	Miglitol	190	83	8.7	7.1	9.64	0.93	5.65	14.18	4.76	23	23	5	1.5	3.5	70.8	55.3	4.39	1.36	0.92	2.85	431	0.99	1.15	1.2	1.25	1.16	1	1.01	-1.2	-0.5	-0.1	0.3	-0.3	-0.3	0.1	3.2	0.4
1	2.1	47	25.89	3	Metformin + Glimepiride	109	84	11.2	9.47	6.38	0.71	5.14	14.79	2.31	21	17	7.1	2.1	5	63	37.7	6	2.37	0.92	4.3	177	0.98	1.02	1.07	1.04	1.03	0.81	0.88	-1.3	-1.6	-1.2	-1.4	-1.3	-1.7	-1	8	1.2
1	1	78	18.75	14	Empagliflozin+Acarbose+Metformin	146	70	6.7	9.2			4.23	11.57	4.57	29	37	10.5	3.2	7.3	65.3	38.6	4.95	0.57	1.73	2.5	291	0.72	0.77	0.87	0.86	0.81			-3.4	-3.6	-2.8	-2.8	-3.1			4.5	1.8
1	1	75	31.21	5	Sitagliptin+Gliclazide+Metformin	130	79	7.9	7.47	18.92	0.56	5.11	11.53	1.34	35	33	14.8	5.7	9.1	58.7	37.3	3.17	1.25	1.1	1.69	270	1.09	1.19	1.24	1.26	1.2	0.95	1.05	-0.4	-0.2	0.2	0.3	0	-0.6	0.4	4.3	1
1	2.1	48	28.72	0.16	No treatment	99	76	14.4	4.68	6.46	2.36	3.92	16.48	1.78	17	19	5	1.2	3.8	70.6	40.1	4.15	9.25	0.47	1.22	264	1.26	1.26	1.39	1.48	1.35			1	0.4	1.4	2	1.3			2.9	0.2
1	2.1	72	24.12	0.33	Metformin + Repaglinide	154	86	9.4	10.04	6.58	1.42	5.25	15.79	4.69	20	17	10.4	2.7	7.7	63.5	39	4.93	2.12	1.21	2.82	285	0.69	0.7	0.76	0.82	0.75	1.2	1.2	-3.7	-4.2	-3.6	-3.1	-3.6	1.2	1.5	12	3.3
1	2.1	70	23.42	7	Metformin	115	73	16.68	5.9			5.95	18.39	1.65	37	27	12.5	3.3	9.2			2.65	1.56	1.14	1.15	406	0.81	1.05	1	1.18	1.03	0.69	0.71	-2.7	-1.3	-1.7	-0.3	-1.4	-2.5	-2.4	14	3.7
1	2.1	59	23.31	0	No treatment	139	95	12	12.8	16.91	3.55	4.86	15.55	2.35					0	57.4	35.7						1	1.07	1.14	1.09	1.08	0.78	0.92	-1.1	-1.1	-0.6	-1	-0.9	-1.9	-0.7	6.9	1.2
1	1	65	24.03	0.25	Gliclazide	127	95	17.08	14	7.8	0.42	3.63	13.2	1.41	30	21	18.4	3.5	14.9	64.5	45.2	5.85	3.79	1.01	3.23	243	1.24	1.44	1.47	1.48	1.41	1	1.07	0.8	1.9	2	2	1.7	-0.3	0.5	4.1	0.4
1	1	58	22.31	0	No treatment	116	65	13.2	6.3	11.32	1.45	4.08	14.93	1.62	22	18	8.5	2.4	6.1	75.4	44.6	6.09	0.96	1.58	3.81	331	1.04	1.12	1.26	1.33	1.2	1.12	1.14	-0.8	-0.8	0.4	0.9	0	0.6	1.1	2.8	0.1
1	1	50	26.53	2	Metformin, Rosiglitazone, Voglibose, Gliclazide	126	87	10.8	7.69	9.72	0.14	4.77	11.64	3.89	18	18	6.6	2.3	4.3	47.5	27.9	5.12	4.17	0.66	3.18	338	1.11	1.1	1.21	1.29	1.18			-0.2	-0.9	-0.1	0.6	-0.1			3.2	0.3
1	1	67	15.79	0.42	Alexander Vyssotsky, Metformin, Ligmentin	146	65	15	3.32			3.1	12.4	2.45	18	21	2.8	1.1	1.7	61.7	36.2	5.22	0.93	1.76	2.86	226	0.6	0.7	0.69	0.67	0.67	0.54	0.66	-4.4	-4.2	-4.2	-4.2	-4.2	-3.6	-2.7	21	15
1	1	55	23.94	0	No treatment	123	69	13.9	7.59	14.01	0.24	3.57	16.11	1.49	20	23	8.8	2.2	6.6	71.5	43	4.46	1.1	0.73	3.3	309	1	1.07	1.09	1.1	1.07	0.82	0.99	-1.1	-1.2	-1.1	-0.9	-1	-1.6	-0.2	9.5	3.1
1	1	68	27.92	15	Metformin	166	90	6.6	6	5.94	0.4	5.79	14.25	2.42	31	30	19.9	3.6	16.3	77	46.2	5.13	0.99	2.14	2.47	70	0.93	1.03	1.08	1	1.01	0.9	1.02	-1.7	-1.5	-1.1	-1.7	-1.5	-1	0.1	8.4	2.4
1	1	60	24.8	0.66	No treatment	146	91	11.7	7.05	11.37	1.13	3.04	12.28	0.79	32	21	7.4	3.7	3.7	64.3	37.7					736	1.04	1.08	1.13	1.04	1.07	0.87	0.91	-0.8	-1	-0.7	-1.4	-1	-1.2	-0.8	6.2	2
1	1	56	23.03	1	No treatment	115	82	11.5	10.96	7.74	0.96	5.23	15.66	1.36	36	29	12.8	2.8	10	72.1	40.5	4.49	1.79	0.66	3.11	276	0.98	1.09	1.2	1.06	1.08	0.89	0.94	-1.3	-1	-0.1	-1.2	-0.9	-1.1	-0.6	8.7	1.6
1	2.1	62	22.76	1	Oral hypoglycemic drugs (unspecified)	96	76	9.4	8.46	0.15	0.27	4.47	12.41	3.54	20	20	8.5	1.6	6.9	67.2	44.2	6.58	2.73	1.02	4.24	241	0.81	0.77	0.94	0.9	0.86	0.78	0.8	-2.7	-3.6	-2.2	-2.5	-2.7	-1.8	-1.6	7.5	1.2
1	2.1	51	20.25	10	Oral hypoglycemic drugs (unspecified)	108	73	16.12	4.4	14.43	0.95	5.83	17.32	2.01	24	15	14.6	2.3	12.3	77.4	42.4					262	1.01	1.08	1.17	1.2	1.12	0.97	1.01	-1.1	-1.1	-0.4	-0.1	-0.6	-0.5	0	3.1	0.1
1	2.1	55	23.69	0	No treatment	162	104	13.2	17.09	26.55	0.95	4.62	22.7	3.72	20	24	8.3	1.8	6.5	77.3	46.4	6.27	1.17	1.73	3.83	185	0.89	0.91	1.04	1.02	0.97	0.91	0.96	-2	-2.5	-1.4	-1.6	-1.8	-0.9	-0.4	4.3	0.3
1	2.1	62	24.41	11	Metformin and Alexander Vyssotsky	157	94	9.7	14.68	8.82	0.2	5.31	15.65	1.18	43	27	8.2	1.7	6.5	50.2	33.6	6.23	2.65	1.21	4.15	370	0.83	1	1.08	1.02	0.99	1.04	1.06	-2.5	-1.7	-1.1	-1.5	-1.6	0	0.4	5.2	0.2
1	1	69	22.46	0	Acarbose	158	97	13.1	3.81	5.85	0.47	4.69	16.04	1.9	10	19	7.2	2.3	4.9	54.4	32.2	3.85	0.75	1.44	1.91	185	1.03	1.08	1.2	1.3	1.16	0.99	1.02	-0.9	-1.1	-0.2	0.6	-0.3	-0.3	0.1	3.8	0.8
1	1	53	16.73	7	Empagliflozin + Miglitol	114	89	11.2	12.39	6.14	6.17	4.65	16.68	2.32	9	9	5.4	1.8	3.6	79.2	44.4	3.55	1.18	1	2.06	275	0.8	0.87	0.89	0.97	0.89	0.61	0.62	-2.8	-2.8	-2.6	-2	-2.4	-3.1	-3.1	11	8.1
1	2.1	53	24.03	16	Previously used insulin glargine + insulin lypro 10 years, self-discontinuation of 6 year	151	93	9.1	8.96	15.53	2.06	4	15.68	4.71	13	13	4	1.8	2.2	66.4	41	6.97	4.02	0.98	4.06	327	1.09	1.23	1.16	1.32	1.2	0.8	0.89	-0.5	0.1	-0.5	0.8	0	1.7	-0.9	5.1	0.7
1	1	54	24.91	1	Acarbose	156	102	9.9	13	10.6	0.46	8.59	19.16	1.26	22	20	5.4	0.9	4.5	67	41.6	4.79	3.23	1.05	2.82	438	0.94	1.03	1.15	1.12	1.07			-1.6	-1.5	-0.5	-0.8	-1			3.3	0.3
1	1	69	26.35	2	Glimepiride	155	70	9.8	5.27	20.26	0.24	5.05	12.89	2.2	19	16	10.4	3.1	7.3	82.1	46.9	4.01	0.89	1.52	1.54	312	0.8	0.8	1.02	1.11	0.95	0.84	0.97	-2.8	-3.4	-1.6	-0.8	-2	-1.4	-0.3	6.2	1.4
1	1	56	21.26	0	Oral hypoglycemic drugs (unspecified)	122	91	14.1	5.53	7.38	0.3	3	13.36	0.59	21	25	11.6	4.5	7.1	72.6	44.1	4.12	1.46	1.28	2.08	452	0.84	0.92	1.01	1.01	0.95	1.01	1	-2.5	-2.4	-1.7	-1.6	-1.9	-0.2	-0.1	2.9	0.2
1	1	68	23.67	0	No treatment	146	94	11.4	5.6	11.39	0.38	5.31	15.04	1.14	21	19	8.7	2.6	6.1	79.5	46.8	5.2	1.61	1.01	3.42	217	1.02	1.04	1.07	1.09	1.06	0.87	0.79	-1	-1.4	-1.2	-1	-1.1	-1.2	-1.8	5.5	1.1
1	1	53	24.84	0	Metformin	143	13	9.5	5.26	12.46	1.1	5.45	15.87	2.15	21	16	16.6	2.6	14	73.4	38.4	5.53	2.44	1.2	3.4	258	0.93	1.03	1.08	1.08	1.03	0.91	0.98	-1.7	-1.5	-1.1	-1.1	-1.3	-0.9	-0.2	4.6	1
1	2.1	67	19.53	10	No treatment	150	78	10.5	8.1	8.81	1.52	5.47	20.69	2.03	11	15	7.2	2.8	4.4	73.9	39.8	2.86	1.24	1.13	1.26	129	0.99	0.74	0.75	0.69	0.79	0.69	0.65	-1.2	-3.9	-3.8	-4.1	-3.3	-2.5	-2.9	18	5
1	2.1	78	27.39	0	Oral hypoglycemic drugs (unspecified)	169	80	9.5	8.24	7.55	2.93	4.04	11.69	4.48	38	28	5.8	1.8	4	83	51.1	6.55	2.2	1.21	4.43	349	0.85	0.77	0.89	0.85	0.84	0.56	0.6	-2.4	-3.6	-2.7	-2.9	-2.9	-3.5	-3.2	26	13
1	1	55	26.89	2	Metformin	163	111	10	6.61	16.47	0.53	5.55	16.93	1.78	59	34	5	0.8	4.2	47.8	18.2	6.5	16.1	0.65	2.91	646	0.87	1	1.07	1.14	1.03	0.9	0.97	-2.2	-1.8	-1.2	-0.6	-1.4	-1	-0.3	4	0.8
1	1	64	22.86	5	Oral hypoglycemic drugs (unspecified)	155	89	9.6	4.16	10.93	0.88	2.45	12.39	2.71	15	31	1.9	1.9	0	74.7	41.4	6.4	0.88	2.39	2.82	374	0.81	0.88	1	1.08	0.96	0.77	0.77	-2.7	-2.7	-1.8	-1.1	-1.9	-1.9	-1.9	6.7	1.8
1	1	80	22.84	0	No treatment	160	93	11.5	9.15	6.58	2.01	4.93	14.7	2.69	24	34	13.7	4.4	9.3	66.5	44	4.18	1.29	1.13	2.65	402	1.33	1.48	1.47	1.53	1.47	0.54	0.85	1.6	2.3	2	2.4	2.2	-3.6	-1.2	13	7.6
1	1	52	20.2	3	Metformin and acarbose	114	82	5.6	5.95	2.93	1.64	5.93	16.37	2.89	30	16	6.6	1.5	5.1	65.7	43.5	5.14	0.83	1.02	3.65	359	1.05	1.11	1.27	1.11	1.14	0.89	0.91	-0.8	-0.8	0.4	-0.8	-0.4	-1	-0.7	4.2	1.1
1	2.1	56	29.17	10	Glimepiride; Miglitol + empagliflozin	120	84	8.3	8.4			5.17	15	3.69	27	18	7.6	2.1	5.5			4.6	2.24	1.15	2.81	246	0.97	0.97	1.07	1.04	1.02	0.9	0.95	-1.4	-2	-1.2	-1.4	-1.4	-1	-0.4	4.6	0.3
1	1	58	33.17	0	Metformin + Gliclazide	160	107	11.6	13.61	7.03	0.37	5	19.58	3.84	14	68			0	77.8	46	8.38	10.46	0.77	2.54	480	1.41	1.47	1.61	1.43	1.48			2.2	2.2	3.2	1.6	2.3			3	0.3
1	2.1	65	23.61	0	No treatment	145	88	12.7	4.43	7.05	1.69	7.3	14.42	2.72	15	20	5.4	2.2	3.2	69.3	44.8	6.71	0.92	1.89	4.02	185	0.7	0.76	0.93	0.79	0.8	0.77	0.84	-3.6	-3.8	-2.3	-3.3	-3.2	-1.9	-1.4	9.1	1.5
1	1	51	26.99	7	Gliclazide + acarbose	143	95	9.5	9	4.99	1.26	5.71	15.3	0.67	21	19	10.3	2.4	7.9	81.3	45.2	5.15	2.58	0.84	2.97	242	1	1.07	1.18	1.22	1.13	0.96	0.96	-1.1	-1.2	-0.3	0	-0.6	-0.5	-0.4	3	0.3
1	1	51	26.29	5	Metformin + Glimepiride	149	100	11.6	14.7	9.8	0.64	5.59	11.71	4.71	38	15	10.1	1.8	8.3	67.6	39.7	7.52	6.24	1.11	4.1	223	0.96	1.18	1.28	1.14	1.14	0.84	0.83	-1.4	-0.3	0.5	-0.6	-0.4	-1.4	-1.4	4.1	0.6
1	2.1	48	21.91	15	Metformin + Glimepiride	153	89	11.9	11.17	17.51	1.4	2.52	11.05	4.69	28	18	8.9	1.9	7	63.9	36.5	6.62	2.67	1.1	2.46	253	0.9	1.03	1.06	0.96	0.99			-2	-1.5	-1.3	-2	-1.7			3.2	0.3
1	2.1	55	25.86	0	No treatment	131	85	12.9	9.59	72.46	1.8	4.81	14.09	3.29	32	30	14.6	2.3	12.3	73.1	40	6.45	5.43	1.15	3.14	350	1.04	1.17	1.44	1.45	1.3			-0.8	-0.3	1.8	1.8	0.8			4.4	0.4
1	2.1	57	29.14	10	Metformin	131	71	10.8	9.56	32.16	2.62	5.15	17.21	1.49	28	28	7.9	2.6	5.3	51	28.4	3.36	1.81	1.03	1.67	387	1.06	1.2	1.4	1.5	1.3	1.11	1.21	-0.7	-0.1	1.5	2.2	0.8	0.5	1.6	3.7	0.1
1	1	61	35.56	10	No treatment	154	91	10.3	7.25	10.29	0.87	4.6	11.97	4.73	23	25	2.3	2	0.3	79.8	46	4.17	0.97	1.56	1.96	369	0.95	1	1.06	1.04	1.01	0.83	0.81	-1.5	-1.7	-1.3	-1.4	-1.5	-1.5	-1.6	5.3	1.6
1	1	51	32.24	0	Miglitol + Empagliflozin	140	85	11.11	10.5	7.51	0.95	3.74	14.82	1.96	58	35	7.6	2.2	5.4	64.2	33.3	6.85	7.9	0.66	3.22	867	1.25	1.34	1.38	1.35	1.34	1.04	1.05	0.9	1.1	1.3	1	1.1	0	0.3	2.6	0.1
1	1	66	24.22	0	No treatment	128	87	8.8	4.8			3.18	16.27	1.32	26	24	10.8	3.8	7	59.4	30.5	2.7	1.12	0.63	1.2	182	0.92	1.03	1.15	1.18	1.08	0.96	1.07	-1.8	-1.5	-0.5	-0.3	-0.9	-0.6	0.5	4.4	1
1	1	68	24.17	12	Metformin; Empagliflozin + Acarbose	136	76	10.2	5.05			4.26	17.04	1.65	24	15	6.5	2.2	4.3	73.4	32.9	5.68	1.44	1.31	3.56	148	0.98	1.04	1.01	1.03	1.01	0.82	1	-1.4	-1.4	-1.7	-1.5	-1.5	-1.6	0	6.7	2.5
1	2.1	59	24.77	10	Oral hypoglycemic drugs (unspecified)	113	73	12.3	13.81	20.28	1.64	5.36	15.72	3.81	22	32	7.5	4.3	3.2	72.3	43.5	4.63	2.25	0.41	3.76	462	0.9	1.05	1.06	1.08	1.03			-1.9	-1.4	-1.3	-1.1	-1.4			6	1
1	2.1	53	29.14	8	No treatment	1113	79	8.7	10.03			4.98	13.48	4.67	113	51	6.7	1.7	5	56.2	33.1	5.32	4.54	0.85	2.68	416	1.11	1.1	1.16	1.21	1.15	1.01	1.11	-0.3	-0.9	-0.5	-0.1	-0.4	-0.2	0.8	3.6	0.1
1	1	52	16.03	0.5	No treatment	116	81	9.2	11.08	7.91	0.68	5.39	16.78	1.88	22	16	8.8	1.7	7.1	73	48.5	6.15	4.86	1	3.61	245	0.91	1.04	1.09	1.09	1.04	0.79	0.91	-1.9	-1.4	-1	-1	-1.3	-1.8	-0.8	5.5	2.4
1	1	55	29.38	0.5	No treatment	117	86	8.7	13.2	9.79	1.67	4.94	17.71	3.11	22	24	15.8	2.4	13.4	60.7	38.3	6.54	13.01	0.6	2.08	290	1.13	1.29	1.37	1.33	1.28			-0.1	0.7	1.2	0.9	0.7			3	0.3
1	1	64	22.68	10	Oral hypoglycemic drugs (unspecified)	157	86	7.9	6.5	10.54	2.16	5.24	17.37	2.28	59	58	9.5	3.5	6	74.3	43.3	3.89	1.87	1.01	2.26	409	1.03	1.15	1.21	1.42	1.22	0.89	0.92	-0.9	-0.5	0	1.6	0.2	-1.1	-0.7	4.8	1.3
1	1	54	22.86	6	No treatment	153	88	13.1	7.51	12.23	0.55	5.59	16.12	4.04	15	24	3.4	1.3	2.1	62.2	37.5	6.4	1.32	1.29	4.5	321	1.04	1.18	1.27	1.12	1.15			-0.8	-0.3	0.4	-0.8	-0.4			3.3	0.4
1	1	56	23.11	15	No treatment	155	94	7.7	4.71	2.28	1.28	4.79	13.71	2.52	19	16	7.9	1.7	6.2	58.9	37.9	3.7	1.17	1.35	1.77	373	1.17	1.23	1.4	1.48	1.34			0.3	0.2	1.5	2	1.1			3.5	0.5
1	2.1	70	23.78	10	Metformin	130	70	13.4	4.2	5.11	0.81	3.15	11.37	0.86	28	34	2.8	2	0.8	48.7	26.6	4.94	0.71	1.46	2.91	184	0.65	0.76	0.82	0.81	0.76	0.97	0.66	-4	-3.7	-3.2	-3.2	-3.5	-0.5	-2.8	7.2	0.6
1	2.1	54	22.22	1	Oral hypoglycemic drugs (unspecified)	119	77	11.3	5.6	15.97	0.36	5	13.61	1.21	13	14	4.8	1.4	3.4	63	35.5	5.2	1.39	0.89	3.45	288	0.72	0.7	0.86	0.86	0.8	0.78	0.74	-3.4	-4.2	-2.8	-2.8	-3.2	-1.9	-2.1	10	1.8
1	1	89	20.2	3	No treatment	109	70	7.1	5.95			3.16	14.16	1.34	23	19	4.8	1.5	3.3	76	41.3	4.4	2.12	0.96	2.44	616	1.09	1.34	1.34	1.32	1.28			-0.4	1.1	1	0.8	0.7			9.9	8.1
1	2.1	75	24.06	0.5	No treatment	159	89	11.5	14.31	6.51	1.97	4.78	14.05	2.85	20	20	6.4	2	4.4	71.8	47.1	6.63	2.24	1.58	4.07	186	1.03	1.2	1.2	1.24	1.18			-0.9	-0.1	-0.1	0.2	-0.2			14	4.5
1	1	57	25.69	6	No treatment	145	103	12.3	7.9			5.28	15.52	2.38	17	14	10.3	4.4	5.9	71.8	39	4.19	1.42	1.3	2.56	596	1.3	1.45	1.42	1.42	1.4			1.3	2	1.7	1.6	1.7			3.6	0.5
1	2.1	57	19.23	11	Metformin + Gliclazide	105	69	14.9	8.85	8.09	0.5	4.21	16.47	2.09	9	16	5.2	1.4	3.8	61.3	35	6.02	1.11	1.76	3.52	240	0.67	0.69	0.72	0.68	0.69	0.51	0.58	-3.8	-4.3	-4	-4.2	-4.1	-3.8	-3.4	16	9.6
1	2.1	64	23.05	6	Metformin	129	72	8.1	8.5	21.63	2.16	5.13	14.37	2.1	17	16	7	1.8	5.2	64.3	39.3	6.45	2.87	1.03	3.96	374	0.83	0.95	1.22	1.08	1.04	0.92	0.94	-2.5	-2.2	0	-1	-1.3	-0.8	-0.6	6.3	0.5
1	2.1	76	22.35	0	No treatment	104	83	5.2	8.11			4.37	19.97	0.95	12	29	5.2	3	2.2	53.6	27.9	6.41	1.03	2.17	3.7	377	0.65	0.68	0.72	0.99	0.76	0.8	0.75	-4	-4.4	-3.9	-1.8	-3.5	-1.7	-2	10	2.5
1	1	51	18.69	0	No treatment	114	89	14.3	9.8	8.33	0.3	4.4	21.62	0.76	10	16	7.9	2	5.9	64.5	37.9	4.43	0.86	1.11	2.75	351	1.1	1.15	1.25	1.05	1.14	0.85	0.9	-0.3	-0.5	0.2	-1.3	-0.5	-1.3	-0.8	3.3	0.5
1	1	75	24.77	0.83	No treatment	149	106	11.9	10	3.5	0.73	4.92	15.61	3.79	25	19	11.4	2.6	8.8	62.4	41.2	4.22	3.35	0.93	1.98	243	1.33	1.37	1.45	1.5	1.42	0.79	0.92	1.6	1.3	1.8	2.2	1.8	-1.8	-0.7	7.2	3.6
1	2.1	54	25.63	0.16	No treatment	112	78	16.1	4.97			5.39	17.32	3.82	22	52	5.8	2	3.8	61.7	36.8	6.01	5.07	1.07	2.52	199	1.27	1.22	1.34	1.38	1.31			1.1	0.1	1	1.2	1			4.2	0.3
1	2.1	55	28.76	10	Empagliflozin	142	81	13.9	9.2	69.57	0.25	4.99	19.6	3.76	21	21	9.4	2.7	6.7	64.3	39.5	6.46	1.92	1.4	3.94	220	0.9	0.97	1.09	1.24	1.09	0.88	0.98	-1.9	-2	-1.1	0.2	-0.9	-1.1	-0.2	4.5	0.3
1	2.1	52	20.76	10	Gliclazide	141	84	12.7	7.02	38.81	1.04	5.09	14.09	3.36	19	16	5.7	2	3.7	72.9	40.2	4.13	1.12	1.08	2.66	260	1.29	1.29	1.28	1.28	1.28	0.92	0.93	1.2	0.6	0.5	0.5	0.7	-0.9	-0.6	3.4	0.2
1	2.1	74	21.4	10	No treatment	150	104	12.7	10.17	36.05	1.07	3.76	21.23	0.53	32	24	8.5	3.5	5	55.8	32.8	4.73	1.34	1.41	2.79	329	0.71	0.76	0.86	1.2	0.79	0.79	0.83	-3.5	-3.7	-2.8	-0.2	-3.2	-1.8	-1.4	9.7	2.3
1	1	56	24.74	0.25	No treatment	116	88	9	7.9	6.46	1.8	5.06	17.13	1.03	31	21	9.4	2.6	6.8	72.6	44.5	4.17	0.66	1.24	2.61	226	0.96	0.96	1.03	1.14	1.03	0.72	0.85	-1.5	-2.1	-1.5	-0.6	-1.4	-2.3	-1.3	8.2	3.9
1	1	57	23.44	15	Oral hypoglycemic drugs (unspecified)	121	89	10.1	11.3	59.59	0.76	4.6	15.75	3.62	39	26	7.2	2.7	4.5	70.6	41.6	6.21	1	1.95	3.61	184	0.82	0.86	0.78	0.71	0.79	0.78	0.85	-2.6	-2.9	-3.5	-4	-3.3	-1.9	-1.2	6.4	2.5
1	1	69	25.71	10	Acarbose and metformin	142	77	7.6	5.2	21.82	0.66	5.3	13.04	2.61	25	23	9.6	2.4	7.2	74.5	39.3	4.82	4.11	1.36	1.11	444	0.84	0.97	1.02	1.1	0.99	0.87	0.88	-2.5	-2	-1.6	-1	-1.7	-1.2	-1	9.4	1.9
1	2.1	49	30.39	0	No treatment	114	76	12.4	15.58	16.15	3.25	4.94	22.39	4.06	87	35	12.3	3.7	8.6	66.7	41	7.52	5.7	1.22	0.9	533	1.22	1.22	1.33	1.38	1.29	1.02	1.16	0.6	0	0.9	1.2	0.8	-0.1	1.2	5.7	0.1
1	2.1	59	27.7	0	Gliclazide	128	78	9.8	7.9	15.42	0.78	4.18	15.82	2.37	55	49	7.8	2.6	5.2	60.7	36.1	4.95	1.36	1.3	2.94	125	0.64	0.72	0.89	0.78	0.77	0.65	0.78	-4.1	-4.1	-2.6	-3.4	-3.5	-2.8	-1.8	11	3.2
1	1	56	26.35	2	No treatment	147	100	10.7	9.38	12.24	1.95	5.36	14.48	1.62	38	58	22	4.1	17.9	70.6	44.4	6.79	3.2	0.92	4.66	319	0.86	0.96	0.95	1.14	0.98	0.88	0.91	-2.3	-2	-2.1	-0.6	-1.7	-1.2	-0.8	4.5	1.1
1	2.1	59	27.19	6	No treatment	129	84	12.3	14.58	24.41	1.93	6	18.11	2.85	54	34	8.6	2.8	5.8	77.9	45.1	5.14	1.98	0.99	3.33	377	0.9	1	1.25	1.32	1.15	0.99	1.16	-1.9	-1.7	0.3	0.8	-0.4	-0.4	1.2	4.7	0.2
1	1	75	21.01	10	Metformin	111	74	6.1	6.42	9.86	2.07	5.36	16.09	3.22	19	20	9.9	2.9	7	71.7	45.3	6.29	1.01	2.18	3.57	305	0.75	0.8	0.79	0.75	0.78	0.79	0.92	-3.2	-3.4	-3.4	-3.6	-3.4	-1.8	-0.7	5.7	2.1
1	1	73	22.03	9	No treatment	136	91	9.5	7.53			4.66	16.5	3.17	23	15	5.7	2.1	3.6	70.6	40.2	5.1	1.52	0.91	3.44	379	0.96	0.96	1.05	1.03	1	0.93	1.02	-1.5	-2.1	-1.3	-1.4	-1.5	-0.8	0.1	4.2	1
1	2.1	76	28.85	10	No treatment	117	80	6	4.23	14.56	4.5	4.7	11.51	3.12	20	13	9.2	2.3	6.9	73	40	8.3	1.02	2.05	5.36	280	0.87	0.79	0.75	0.92	0.83	0.6	0.63	-2.2	-3.5	-3.7	-2.3	-2.9	-3.2	-3	21	9.1
1	2.1	78	21.16	10	Metformin + Gliclazide	156	83	14.6	18.57	2.39	1.02	4.05	14.37	3.99	16	16	7.1	2.4	4.7	67.3	41.1	6.32	1.39	1.81	3.8	263	0.66	0.73	0.79	0.78	0.75	0.72	0.72	-3.9	-3.9	-3.4	-3.4	-3.6	-2.3	-2.3	13	4.4
1	1	70	24.61	11	No treatment	128	68	11.4	9.6	7.05	0.71	4.55	13.55	3.24	16	23	5.2	3.6	1.6	67.1	43.2	2.68	1.12	0.9	1.41	357	0.86	0.85	0.97	0.89	0.9	0.89	0.85	-2.3	-3	-2	-2.6	-2.4	-1.1	-1.2	5.6	1.8
1	2.1	68	27.53	0	No treatment	138	99	8.6	6.8	7.25	1.86	4.39	17.61	4.33	65	48	4.6	2	2.6	72.9	38.8					174	0.85	0.86	0.82	0.83	0.84	0.66	0.75	-2.4	-2.9	-3.2	-3	-2.9	-2.7	-2	15	4.2
1	2.1	65	23.11	0.24	No treatment	146	87	8.3	9.52	24.4	2.9	5.2	19.14	0.55	63	38	13.5	5.9	7.6	79.5	48.8	5.47	1.04	1.33	3.64	231	0.67	0.56	0.72	0.88	0.73	0.67	0.7	-3.8	-5.3	-4	-2.6	-3.8	-2.6	-2.4	12	3.2
1	2.1	54	21.02	2	Gliclazide + Acarbose + Rosiglitazone; metformin	119	87	13.9	8.84			4.62	11.72	3.33	17	25	7.5	1.8	5.7	78	43.8	6.06	2.57	1.12	3.51	122	1.31	1.35	1.31	1.22	1.29	1.02	1.06	1.4	1.1	0.8	0	0.8	-0.1	0.4	3.4	0.1
1	2.1	70	31.89	10	No treatment	143	73	7	8.9	18.31	1.82	5.48	18.19	4.14	11	14	7.9	3.3	4.6	58.9	30.9	3.88	1.22	1.12	2.27	423	1.14	1.05	1.45	1.14	1.19	0.71	0.77	0	-1.4	1.9	-0.6	0	-2.3	-1.9	19	4.3
1	1	67	27.47	2	Metformin and miglitol	119	81	6.2	5.45	16.15	2.05	4.59	11.43	2.03	24	21	8.5	2.9	5.6	65.5	39.9	4.99	3.19	0.74	3.19	481	1.15	1.28	1.27	1.34	1.27	1.19	1.08	0	0.6	0.5	1	0.6	1.1	0.6	3.4	0.2
1	1	50	29.02	0	No treatment	156	104	13.2	15.29	33.75	1.9	5.03	15.62	1.63	58	51	6.4	3.1	3.3	61.3	37.4	3.27	0.98	0.9	1.8	310	0.81	0.85	0.91	0.95	0.88	0.67	0.75	-2.7	-2.9	-2.5	-2.1	-2.5	-2.6	-2.1	6.9	2.7
1	2.1	53	25.6	0	No treatment	127	83	8.1	6.8	9.57	1.12	2.32	11.47	4.77	37	27	13.8	3.1	10.7	67.3	42.6	6.33	2.36	1.29	3.56	385	1.16	1.21	1.29	1.2	1.22	0.82	0.88	0.2	0	0.5	-0.1	0.2	-1.6	-1	5.1	0.6
1	2.1	66	23.83	4	Oral hypoglycemic drugs (unspecified)	108	70	6.5	8.03			3.92	18.22	1.61	8	12	2.8	1.5	1.3	69.1	36.5	6.08	1.09	1.39	4.13	302	0.91	0.96	1.14	1.14	1.04	0.81	0.8	-1.9	-2.1	-0.7	-0.6	-1.2	-1.7	-1.6	8.7	1.3
1	1	54	20.13	2	Metformin + gliclazide; gliclazide + metformin + empagliflozin	114	93	12.8	7.7	3.92	0.33	4.31	18.66	1.35	22	15	8.2	2.2	6	61.8	37.3	4.74	0.92	0.95	3.29	289	0.65	0.76	0.83	0.86	0.78			-4	-3.7	-3.1	-2.8	-3.3			3.4	0.6
1	1	65	21.11	0	Metformin and acarbose	132	80	13.5	9.36	7.99	0.68	5.51	17.21	1.7	13	18	11.7	4.1	7.6	58.2	34.4	5.26	1.15	1.02	3.79	186	1.38	1.6	1.88	1.89	1.71	0.95	1.08	2	3.2	5.3	5.2	4.2	-0.6	0.6	3.8	0.8
1	1	58	22.86	1	Oral hypoglycemic drugs (unspecified)	104	80	12.3	8.9	10.24	0.68	5.5	18.28	0.85		25	1.38	4.7	-3.32		61.2	4.53	0.98	0.97	2.94	183	0.83	0.89	0.97	1.09	0.94	0.78	0.77	-2.5	-2.6	-2	-1	-2.1	-1.9	-1.9	6.3	2.5
1	2.1	66	23.63	8	No treatment	154	70	9.4	7.9	5.03	1.27	5.42	18.11	4.14	38	22	6.3	1.5	4.8	66.4	41.9	4.95	1.55	1.55	2.84	357	0.82	0.87	0.9	0.96	0.89	0.8	0.86	-2.6	-2.8	-2.5	-2	-2.4	-1.7	-1.2	8.7	1.3
1	2.1	65	22.07	10	No treatment	127	68	8.5	6.95			4.51	12.35	1.15	7	19	5.5	1.6	3.9	72.6	41.1	5.5	3.21	1.02	3.09	298	1.01	0.94	1.17	1.72	1.08	0.64	0.72	-1.1	-2.2	-0.4	-0.4	-0.9	-2.9	-2.3	14	4.4
1	2.1	65	20.44	0	No treatment	134	90	13.8	9.2	8.09	0.91	4.8	15.87	2.72	29	27	9.6	3.1	6.5	64	38.5	5.07	1.28	1.42	3.09	294	0.67	0.67	0.73	0.73	0.7			-3.8	-4.5	-3.9	-3.8	-4			9.1	2.2
1	2.1	86	26.67	1	Metformin	139	76	10.7	16.71			4.25	11.5	1.58	23	18	5.8	1.7	4.1	72.9	37.9	4.48	0.9	1.37	2.62	343	0.94	1.06	1.14	1.14	1.08	0.78	0.92	-1.6	-1.2	-0.6	-0.6	-0.9	-1.9	-0.7	15	5.5
1	1	52	23.15	2	No treatment	138	101	5.8	6.63	9.92	1.8	5.4	20.35	1.24	19	18	13	5.6	7.4	75.3	42.8	4.32	1.35	1.37	2.57	423	0.83	0.89	1.08	1.17	1	0.89	0.96	-2.6	-2.6	-1.1	-0.4	-1.6	-1.1	-0.4	4.6	1.2
1	1	57	22.59	7	Metformin + Gliclazide	141	98	11	6.2	7.25	0.41	4.61	16.97	1.42	33	23	6.9	2.3	4.6	61.7	36.5	5.16	1.27	0.86	3.71	251	0.84	0.97	1.06	1.1	1			-2.5	-2	-1.3	-0.9	-1.6			4.5	0.9
1	2.1	85	29.78	10	No treatment	171	82	12.9	14.8	136.79	2.09	4.22	18.16	1.12	20	31	11.9	3.1	8.8	65.8	37.3	4.15	1.66	1.18	2.65	395	0.88	0.9	0.91	0.93	0.91	0.64	0.68	-2.1	-2.6	-2.5	-2.3	-2.3	-2.8	-2.6	21	9.7
1	2.1	60	21.09	19	No treatment	163	90	11.9	7.8	15.51	1.12	4.74	18.32	2.15	10	15	3.5	2	1.5	70.9	41.7	5.3	1.23	1.28	3.09	238	0.79	0.8	0.87	0.91	0.85	0.69	0.78	-2.9	-3.4	-2.8	-2.4	-2.8	-2.5	-1.8	8.7	2.3
1	1	69	20.75	0.16	Miglitol + metformin	146	88	13	7.82			5.38	15.64	4.39	19	17	7	2.3	4.7	59.9	35.9	6.03	1.29	1.29	4.03	318	0.79	0.85	0.94	0.86	0.86			-2.9	-3	-2.2	-2.8	-2.7			5.5	1.7
1	2.1	86	24.44	3	The metformin, sitagliptin, gliclazide, empagliflozin	137	63	6.3	7.54			3.34	17.61	0.57	10	11	4.7	1	3.7	62.5	36.7	4.63	4.33	0.92	2.52	448	0.8	0.77	0.82	0.91	0.83			-2.8	-3.7	-3.1	-2.4	-3			9	5.8
1	2.1	73	26.14	5	No treatment	137	77	27.22	7.81	11.44	0.47	4.63	19.9	2.14	26	20	5.1	2.2	2.9	64.8	39.1	5.54	2.24	1.09	3.66	253	0.89	1.08	1.07	1.18	1.07			-2.1	-1.1	-1.1	-0.3	-1			12	3.2
1	2.1	52	20.4	1	No treatment	186	105	12.3	7.19	15.63	1.01	5.29	17.84	4.05	19	15	7.5	2.7	4.8	62.9	38.2	4.78	0.64	1.34	2.94	239	0.92	0.92	0.96	0.91	0.93	0.78	0.76	-1.8	-2.4	-2	-2.4	-2.2	-1.9	-2	4.8	0.8
1	1	51	26.03	4	Metformin, Glimepiride, dapagliflozin	125	83	10.7	10.92	3.69	0.45	5.34	19.54	1.58	21	13	8.3	3.1	5.2	47.2	27.2	5.53	1.82	0.96	3.74	311	0.97	1.02	1.84	1.02	1.02	0.93	0.95	-1.4	-1.6	-1.1	-1.5	-1.4	-0.8	-0.5	3.4	0.5
1	1	50	19.38	15	Metformin + gliclazide	157	100	12.3	12.8	12.12	2.13	4.57	15.21	4.38	14	15	3.5	1.4	2.1	73.1	39.9	6.62	1.94	1.57	3.97	395	0.81	0.86	1.01	1.13	0.96	0.86	0.89	-2.7	-2.9	-1.7	-0.7	-1.9	-1.3	-0.9	3.4	0.8
1	2.1	57	30.78	2	No treatment	154	97	9.8	10.45	34.22	0.56	4.89	16.67	1.16	33	28	8.9	2.5	6.4	73.4	45.1	5.51	1.25	1.3	3.66	182	0.77	0.89	0.9	0.96	0.89	0.7	0.81	-3.1	-2.6	-2.5	-2	-2.4	-2.5	-1.6	8.5	2.2
1	2.1	72	24.78	12	Previously used protamine human insulin mixture 30R (use time unknown) , self-medication for self-discontinuation of 10 years	169	81	9.7	10.52	9.39	0.46	4.51	14.43	1.06	37	32	12.2	2.6	9.6	63.2	38.5	5.27	2.56	1.2	3.19	363	0.68	0.77	0.71	0.67	0.71	0.65	0.68	-3.7	-3.7	-4.1	-4.3	-3.9	-2.8	-2.6	17	5.7
1	2.1	54	20.55	2	No treatment	111	60	16.5	14.8			5.57	17.48	3.39	21	19	4.8	2	2.8			5.51	1.63	1.18	3.67	277	1.22	1.22	1.23	1.28	1.24	0.86	1	0.6	0.1	0.1	0.5	0.4	-1.3	-0.1	4.2	0.4
2	1	52	30.12			116	73	12.18	5.13			4.27	17.13	1.38	25	22.5	8.3	3.7	4.6	70.4	43.3	4.91	1.16	0.89	4.1	471.4	0.96	1.1	1.36	1	1.09	0.93	1.02	-1.4	-0.8	-0.5	-0.4	-0.7	-0.8	0.1	3.3	0.36
2	1	57	20.17					4.91	4.62			3.74	14.41	1.76	7.9	18.6	13.3	4.9	8.4	70.5	41.5	4.08	0.96	1.71	1.93	337.2	0.87	1.05	1.05	1.09	1.03	0.73	0.7	-2.2	-1.3	-0.9	-1.1	-1.3	-2.2	-2.5	6	2
2	2.1	53	23.25			128	77	3.2	4.49			3.99	12.48	1.44	23.3	21.4	11.1	3.6	7.5	73.4	44.6	4.95	1.45	1.4	3.31	304.9	0.88	0.9	1.01	0.96	0.94	0.63	0.75	-2.1	-2.5	-1.6	-2	-2	-2.8	-2	9.2	3.5
2	1	55	23.42			133	85	4.5	5.1			4.03	12.23	1.1	25.9	25	15.4	6.1	9.3	78.8	48	3.03	0.54	1.38	1.28	330.9	0.85	0.9	1.06	1.09	0.99	1.05	1.1	-2.3	-2.5	-1.2	-0.9	-1.6	0.1	0.7	2.9	0.1
2	1	57	26.38			139	85	6.3	5.52			4.7	17.12	3.66	18.8	18.8	10.4	4.7	5.7	68.5	45.3	2.86	0.64	1.17	1.44	411.1	0.99	1.14	1.16	1.2	1.12	0.84	0.93	-1.3	-0.6	-0.4	-0.1	-0.6	-1.4	-0.6	4.8	0.9
2	2.1	53	24.46			133	70	7.96	5.16			4.67	15.13	3.73	12.1	15.8	10	3.3	6.7	77.2	46.6	5.35	1.03	1.42	3.54	230.2	1.09	1.03	1.05	1.14	1.08	0.77	0.87	-0.3	-1.4	-1.3	-0.5	-0.8	-2	-1.1	5.8	1
2	1	54	22.32			122	81	5.4	4.57			3.65	12.74	1.15	30.9	19.9	36.6	13.3	23.3	71.2	45.1	4.23	1.1	1.12	3.04	465.7	0.99	1.09	1.2	1.16	1.11	0.87	1	-1.2	-0.9	0	-0.4	-0.6	-1.2	0	3.8	0.6
2	1	85	21.61			163	85	8.5	4.47			4.32	16.54	2.68	8	28.3	15.7	5.7	10	72.9	46.1	4.24	0.56	1.5	2.44	536.4	0.75	0.88	0.85	0.92	0.86	0.65	0.79	-3.1	-2.7	-3	-2.3	-2.7	-2.8	-1.7	7.9	4.4
2	2.1	62	25.68			148	64	9.03	5.58			4.65	15.89	3.49	11.2	19.5	19.5	5.8	13.7	74.5	46.5	6.32	1.48	1.98	3.98	334.5	0.94	1.1	1.2	1.1	1.09	0.75	0.8	-1.6	-0.8	0	-0.8	-0.7	-2.1	-1.6	9	1.7
2	2.1	60	21.99			142	78	5.7	6			4.08	12.48	2.66	26.6	18.3	13.4	4.3	9.1	76.9	44.4	5.55	1.58	1.31	3.91	306.2	0.89	0.86	1.07	1.13	1	0.92	0.92	-2	-2.9	-1	-0.6	-1.5	-0.9	-0.7	5	0.4
2	2.1	57	19.64			110	68	6.6	5.95			3.97	11.33	1.39	14.4	16.4	11.6	4.3	7.3	74	45.9	5	0.73	1.43	3.21	270	0.74	0.79	0.86	0.92	0.84	0.72	0.79	-3.2	-3.4	-2.8	-2.3	-2.8	-2.3	-1.7	6.8	1.6
2	2.1	51	21.34			105	78	4.3	4.81			4.34	13.26	2.2	21.4	23	16.6	5.2	11.4	78.2	44.9	5.03	1.02	1.89	2.86	247.4	0.91	0.95	0.99	0.99	0.96	0.7	0.8	-1.8	-2.1	-1.7	-1.8	-1.8	-2.5	-1.6	6.1	1.6
2	1	54	26.73			130	80	6	6.57			4.28	15.44	2.82	24.4	18.5	10.3	3.8	6.5	71	43.4	5.69	1.8	1.22	4.19	367.3	0.89	0.98	0.96	1.04	0.97	0.77	0.8	-2	-1.9	-2	-1.3	-1.7	-1.9	-1.7	5.5	1.3
2	2.1	56	16.85			121	69	4.4	5.05			3.7	12.23	2.06	10.5	18.1	7	2.1	4.9	84.3	45.7	6.13	2.01	1.52	4.09	262.9	0.83	0.84	0.91	0.92	0.88	0.82	0.78	-2.5	-3	-2.4	-2.3	-2.5	-1.6	-1.8	4.6	0.6
2	2.1	54	24.44			173	90	4.2	4.74			3.37	16.22	2.27	24.9	23.5	12.7	3.8	8.9	83	47.6	6.23	1.98	1.37	4.19	338.8	1.08	1.05	1.13	1.02	1.09	0.78	0.85	-0.5	-1.3	-0.6	-0.8	-0.8	-1.8	-1.3	5.6	0.8
2	1	62	22.26			107	77	5	4.7			4.28	11.84	2.78	9.9	19	9.4	3.4	6	77.5	44.8	5.47	0.64	2.89	2.48	361.8	0.94	1.07	1.12	1.02	1.04	0.88	0.92	-1.6	-1.1	-0.7	-1.5	-1.2	-1.1	-0.7	4.7	0.8
2	2.1	52	25.31			143	80	4.2	5.42			3.63	14.03	2.82	60.3	32.8	10.6	3.8	6.8	76.7	46.4	5.67	1.68	1.34	3.95	233.6	1.18	1.26	1.39	1.36	1.3	0.8	0.94	0.4	0.5	1.6	1.3	1	-1.7	-0.5	5	0.6
2	1	55	27.85			129	86	4	5.01			4.7	13	2.32	18.1	20.4	20.3	6.5	13.8	75.7	46.8	3.58	4.16	0.89	1.65	447.2	0.78	0.93	1.1	1.13	1	0.84	0.96	-2.9	-2.3	-0.8	-0.6	-1.5	-1.4	-0.3	4.5	0.7
2	1	55	23.86			146	81	0.87	5.25			3.45	12.48	4.45	35.6	23.2	13.2	4.5	8.7	74.5	46.5	4.47	1.44	1.31	3.09	268.3	0.76	0.77	0.84	0.84	0.81	0.78	0.81	-3.1	-3.6	-3	-3	-3.1	-1.9	-1.6	5.5	1.4
2	1	53	21.22			123	79	4	5.09			3.76	13.38	3.11	14.7	21	13.1	3.8	9.3	77.4	48.7	5.23	3.08	1.06	1.7	388.1	0.95	0.92	0.89	0.8	0.88	0.74	0.72	-1.5	-2.4	-2.6	-3.4	-2.5	-2.1	-1.8	5.3	1.6
2	1	56	26.42			146	82	5.4	6			4.88	17.63	1.65	47.7	30.6	23.2	7.5	15.7	78.4	50.2	4.91	3.14	0.93	3.43	513	1	1.03	1.15	1.27	1.12	0.86	0.93	-1.1	-1.5	-0.5	0.6	-0.5	-1.3	-0.7	4.5	0.7
2	2.1	62	20.57			119	80	6.2	5.91			4.44	17.89	4.46	28.9	24.4	21.3	7.3	14	75.5	47.5	4.5	1.24	1.6	2.54	432.2	0.95	1	1.05	1.08	1.02	0.84	0.9	-1.5	-1.7	-1.3	-1	-1.3	-1.4	-0.9	6.1	0.7
2	2.1	56	24.65			126	80	5.95	5.25			5.59	13.64	1.69	82.2	39.1	9.8	3.5	6.3	83.3	48.9	5.43	1.48	1.44	4.19	345.5	1.07	1	1.14	1.18	1.1	0.8	0.95	-0.5	-1.6	-0.5	-0.2	-0.7	-1.7	-0.5	5.9	0.8
2	1	56	20.94			128	81	4.3	4.69			5.14	14.8	3.18	32.4	31.5	16.9	8.1	8.8	73.4	41.7	3.34	0.45	1.34	1.76	224.1	0.94	1.05	1.13	1.04	1.04	0.79	0.82	-1.6	-1.3	-0.6	-1.3	-1.1	-1.8	-1	4.9	1.2
2	1	60	24.25			154	82	5.4	4.85			4.37	13.38	3.03	17.3	14.4	8.3	3.5	4.8	65.8	42.1	3.71	0.98	0.92	2.67	246.5	0.89	0.96	1.08	1.03	1	0.77	0.95	-2	-2	-1	-1.4	-1.5	-1.9	-0.5	3.9	1.2
2	2.1	52	22.33			122	68	5.7	5.48			4.44	11.84	4.19	22.5	22.9	13.4	4.2	9.2	79.5	46.8	5.63	1.28	2.2	3.11	322.3	0.82	0.89	0.92	1	0.91	0.69	0.72	-2.6	-2.6	-2.4	-1.7	-2.2	-2.5	-2.3	6.6	1.7
2	1	57	25.34			134	79	6	5.47			4.02	16.34	1.37	21.5	16.7	21.4	5.8	15.6	76.8	47.4	5.8	2.45	1.22	3.97	294.3	0.93	1.09	1.17	1.05	1.07	0.87	0.98	-1.7	-0.9	-0.3	-1.2	-0.9	-1.2	-0.2	4.5	0.7
2	2.1	50	23.38			121	66	5.7	5.21			4.33	15.7	4.74	35.1	33.7	12.4	4.9	7.5	77.9	46.2	4.78	0.7	1.45	3.02	323.6	1.06	1.09	1.17	1.19	1.14	0.87	0.89	-0.6	-0.9	-0.2	-0.1	-0.4	-1.2	-0.9	3.7	0.3
2	1	52	20.76			113	88	5.4	5.23			5.74	19.43	1.88	12.2	15.6	12.6	4.2	8.4	74.9	44.6	6.33	1.23	1.81	4.4	434.7	0.74	0.72	0.84	0.89	0.8	0.63	0.72	-3.3	-4	-3	-2.6	-3.2	-2.9	-2.3	8.6	4.3
2	2.1	56	23.09			122	80	5.8	5.2			3.71	12.48	4.11	18.6	21.2	10.5	4.1	6.4	73.9	45.2	4.6	1.22	1.62	2.49	262.4	0.95	1.14	1.18	1.14	1.11	0.96	0.94	-1.5	-0.5	-0.2	-0.5	-0.6	-0.6	-0.5	4.2	0.2
2	2.1	54	23.63			184	90	5.8	5.43			4.63	14.46	3.68	15.6	17	24.6	6.3	18.3	79.6	46	5.34	2.59	1.19	3.38	432.1	0.85	0.81	0.95	0.97	0.92	0.65	0.74	-2.4	-2.7	-2.1	-2	-2.2	-2.8	-2.1	8.6	2.8
2	2.1	86	28.31			145	68	6.1	5.67			3.91	15.57	1.26	17.3	21	14	4.3	9.7	73.6	43.5	5.27	1.7	1.21	3.52	272.1	0.81	0.78	0.7	0.93	0.81	0.63	0.73	-2.7	-3.6	-4.1	-2.3	-3.1	-2.9	-2.2	21	9.7
2	2.1	73	28.77			131	72	6.7	6.25			5.19	19.18	2.56	14.6	18	10.5	3.4	7.1	76.9	45.7	4.94	2.13	1.31	2.73	347.2	0.86	1.04	1.01	0.97	0.97	0.81	0.92	-2.3	-1.4	-1.7	-2	-1.8	-1.6	-0.7	9.9	1.9
2	2.1	56	21.57			136	70	7.5	6.31			3.25	15.19	3.19	15.7	14.9	8.3	3.1	5.2	76.5	46.2	4.3	0.84	1.34	2.82	366.4	0.88	0.9	0.95	0.94	0.92	0.97	0.99	-2.1	-2.6	-2.1	-2.1	-2.2	-0.5	-0.2	4	0.2
2	2.1	51	24.72			126	94	5.9	4.95			4.7	14.12	3.79	18.7	19.8	8.5	2.6	5.9	68.2	42	4.51	1.73	1.21	2.79	327	0.93	0.99	1.03	1.03	1	0.81	0.82	-1.6	-1.8	-1.4	-1.4	-1.5	-1.7	-1.5	4.8	0.6
2	2.1	63	20.49			135	67	5.6	4.76			4.44	15.22	3.32	10	18.7	12.9	3.4	9.5	75.5	46	6.44	0.92	2.2	3.77	229.1	0.75	0.87	0.86	0.77	0.81	0.63	0.71	-3.2	-2.8	-2.8	-3.6	-3.1	-2.9	-2.4	12	4.1
2	1	52	24.46			128	86	5.8	4.41			4.68	14.33	3.75	24.7	16.7	13.9	4.2	9.7	74.4	46.3	5.22	1.54	1.19	3.66	348.8	0.8	0.89	0.95	0.92	0.9	0.77	0.74	-2.7	-2.5	-2.1	-2.3	-2.4	-1.9	-2.2	5.1	1.3
2	2.1	53	21.31			176	107	5.3	4.81			4.54	14	3.64	15.8	22.4	8.8	3.1	5.7	78.1	46.4	5.18	1.6	1.54	3.14	419.5	1.07	1.07	1.12	1.2	1.12	0.87	1.01	-0.5	-1.1	-0.7	0	-0.5	-1.2	0	4	0.3
2	2.1	76	24			140	68	6.1	6.1			4.49	15.82	3.02	27.9	27.2	13.5	4	9.5	77	46.8	5.56	1.44	1.39	3.79	237.1	0.84	0.86	0.93	1.14	0.95	0.73	0.83	-2.4	-2.8	-2.2	-0.5	-1.9	-2.2	-1.4	13	4
2	2.1	61	24.01			121	79	5.8	4.88			4.6	14.85	3.46	18.4	25	9.3	3.4	5.9	78.2	45.3	5.03	0.73	1.76	2.96	296.9	0.81	0.95	1.05	1.18	1.01	0.85	0.84	-2.6	-2.1	-1.3	-0.2	-1.4	-1.4	-1.3	6.3	0.7
2	1	55	20.9			137	81	6	5.53			4.51	14.63	3.57	13.4	39.7	10.9	3.7	7.2	73.4	42.6	4.57	0.86	1.73	2.77	454.7	0.78	0.8	0.89	0.92	0.85	0.81	0.84	-2.9	-3.3	-2.6	-2.3	-2.7	-1.7	-1.3	4.6	1
2	2.1	57	23.72			158	90	6.1	4.76			4.61	14.62	3.58	11.5	17.4	10.4	2.7	7.7	79.7	47.2	6.2	1.59	1.23	4.54	266.2	0.8	0.85	0.99	1.05	0.93	0.75	0.81	-2.7	-2.9	-1.8	-1.3	-2.1	-2.1	-1.5	7	1.4
2	2.1	54	29.52			109	75	6.5	6.7			4.88	14.59	3.83	83.7	30.4	12	3.5	8.5	79.6	45.5	5.86	3.33	1.14	4.04	320.4	0.87	1.01	1.15	1.04	1.02	0.75	0.86	-2.1	-1.6	-0.4	-1.3	-1.3	-2.1	-1.2	6.2	1.1
2	2.1	62	26.04			119	77	5.3	4.91			4.68	14.8	3.48	17.1	19.2	19.2	5.2	14	78.3	46	5.9	1.94	1.68	3.58	412.4	0.73	0.72	0.73	0.8	0.75	0.69	0.73	-3.3	-4	-4	-3.3	-3.6	-2.5	-2.2	11	2.7
2	2.1	55	25.43			122	78	5.5	4.57			4.7	14.53	3.68	11.3	12.9	14.1	3.5	10.6	77.2	45.5	6.16	1.85	1.63	3.44	307.1	0.89	1.1	1.11	1.11	0.06	0.89	0.81	-2	-0.8	-0.7	-0.8	-1	-1.1	-1.6	4.7	0.3
2	2.1	55	24.93			135	75	5.7	5.23			4.68	14.65	3.67	19.7	26.2	11.4	3.4	8	73.8	41.6	6.26	2.05	1.41	3.65	295.6	0.78	0.86	0.87	0.91	0.86	0.69	0.83	-2.9	-2.8	-2.7	-2.4	-2.7	-2.5	-1.4	7.9	2
2	2.1	59	29.56			122	75	5.4	5.4			4.85	14.67	3.66	50.3	37.6	7.6	2.5	5.1	76.3	42.6	6.31	1.21	1.56	4.17	299.1	0.94	1.06	1.03	0.9	0.97	0.76	0.84	-1.6	-1.2	-1.4	-2.5	-1.7	-2	-1.4	7.2	1.2
2	1	56	26.61			125	82	6.7	5.5			4.74	14.7	3.69	39.9	23.3	13.3	4.5	8.8	81.5	43.6	77.6	2.46	0.93	2.37	472.8	0.93	1.07	1.13	1.21	1.1	0.85	0.93	-1.7	-1.1	-0.6	0.1	-0.7	-1.3	-0.6	4.5	0.7
2	1	56	25.08			153	94	6.5	6.49			4.68	14.48	3.65	23.2	24.6	7.7	2.3	5.4	82.1	45.9	4.72	1.21	1.38	3.11	412.9	0.95	0.94	1.13	1.11	1.04	0.74	0.83	-1.5	-2.2	-0.6	-0.7	-1.2	-2.1	-1.4	6.4	1.9
2	2.1	55	25.51			140	102	5.3	4.6			4.7	14.05	3.69	21	16.1	33.3	8.5	24.8	74.6	48.1	6.65	1.62	1.46	4.69	308.8	1.08	1.03	1.09	1.2	1.1	0.91	1.02	-0.4	-1.4	-0.9	0	-0.6	-1	0.1	4.5	0.3
2	2.1	64	23.91			118	78	6	4.83			4.57	15.04	3.38	15.9	21.2	12.9	3.9	9	76.2	44.3	4.88	1.2	1.68	2.89	294.4	0.85	0.83	0.89	0.82	0.85	0.67	0.74	-2.3	-3.1	-2.6	-3.2	-2.8	-2.7	-2.1	13	3.6
2	1	54	24.8			131	76	5.7	4.84			4.68	14.59	3.7	22.1	23.2	15.6	4.8	10.8	78	47.5	5.26	1.24	1.2	3.87	335	2.38	2.39	2.6	1.19	2.12	0.83	0.94	10.4	9.9	11.7	-0.1	7.8	-1.5	-0.6	4.7	0.8
2	1	52	24.17			130	86	5.6	4.79			4.67	14.28	3.74	63.6	36.3	22.5	7.5	15	79.7	48.7	5.72	1.34	1.42	4.46	339	0.78	0.91	0.98	1.16	0.97	0.86	0.9	-2.9	-2.4	-1.8	-0.3	-1.8	-1.3	-0.8	4.1	0.6
2	1	53	25.88			148	85	6.1	5.6			4.74	14.45	3.76	35.7	30.2	21.7	6.1	15.6	80.1	47.3	5.93	1.46	1.81	3.8	296.6	0.94	1.01	1.15	1.15	1.07	0.98	1.16	-1.6	-1.6	-0.4	-0.4	-0.9	-0.4	1.2	3.1	0.2
2	2.1	51	24.32			112	66	5.5	5.17			4.68	14.55	3.78	18	15.1	15.1	5.3	9.8	76	45.6	3.34	1.65	1.11	1.53	224	0.85	0.99	1.05	0.98	0.98	0.89	0.9	-2.4	-1.8	-1.3	-1.9	-1.8	-1	-0.9	3.8	0.2
2	2.1	79	22.91			154	73	6.1	5.26			4.36	18.28	0.48	11.8	23.3	10.6	3.6	7	79.4	43.9	3.92	1.36	1.67	1.94	452.6						0.74	0.77						-2.1	-1.9	13	0
2	2.1	68	22.67			145	76	6.4	5			5.1	15.83	3.05	20.4	24.8	12.8	3.7	9.1	79.4	45.4	5.75	1.02	1.92	3.56	224.9	0.9	0.85	0.89	0.82	0.86	0.81	0.92	-2	-3	-2.6	-3.1	-2.7	-1.6	-0.7	8.6	1.4
2	1	51	29.39			118	72	6	5			4.9	14.5	3.9	42.6	32.2	8.7	3.6	5.1	77.2	47.7	4.69	1.05	1.61	2.83	221.3	1.01	1.02	1.02	0.97	1	0.93	1.02	-1.1	-1.5	-1.6	-2	-1.5	-0.8	0.1	3.2	0.3
2	2.1	71	28.44			150	76	5.8	4.79			4.74	16.34	3.23	11.6	13	12.3	4.1	8.2	74.7	44.7	5.39	1.02	1.6	3.58	289.4						0.7	0.77						-2.4	-1.9	13	3.5
2	1	55	27.66			130	86	6	4.53			4.8	14.47	3.74	22.1	16.7	13.3	4.1	9.2	76.3	48.6	4.77	2.55	0.87	3.17	420.2	0.94	0.98	0.99	0.94	0.96	0.84	0.88	-1.6	-1.9	-1.8	-2.2	-1.9	-1.5	-1	4.7	0.8
2	2.1	84	21.41			141	66	6.5	6.1			4.59	18.02	3.23	18.5	27.3	12.7	4	8.7	80.8	47.8	6.49	2.36	1.51	4.9	332.1	0.72	0.74	0.85	1	0.83	0.45	0.51	-3.5	-3.9	-3	-1.7	-2.9	-4.2	-3.9	32	20
2	2.1	57	30.11			149	81	5.9	4.41			4.71	17.76	3.01	17.6	20.5	10.8	4.1	6.7	78.7	43.5	3.99	0.76	1.01	3.12	315	0.77	0.84	0.94	1.01	0.9	0.89	1.03	-3.1	-3.1	-2.2	-1.7	-2.4	-1.1	0.2	4.8	0.4
2	2.1	65	19.56			112	74	6	6.17			5.05	21.11	4.58	10.3	17.5	20	6.1	13.9	78.6	47.3	5.19	0.85	3.42	3.49	267.2	0.67	0.71	0.82	0.95	0.8	0.73	0.87	-3.8	-4.1	-3.2	-2.1	-3.2	-2.2	-1.1	9.2	2
2	2.1	65	23.26			124	59	6.3	5.18			5.11	35.52	0.01	24.2	25.3	11.1	3.6	7.5	79.6	45.4	6.18	1.58	1.64	4.21	346.7	1	1.01	1.16	1.25	1.13	0.83	0.95	-1.1	-1.1	-0.4	0.2	-0.5	-1.5	-0.4	7.7	1
2	2.1	57	21.59			97	68	5.1	4.73			3.73	13.51	2.57	14.8	20.3	9.6	3.2	6.4	71.9	45.5	3.95	0.86	1.68	1.76	304.3	0.95	1.09	1.11	1.1	1.07	0.8	0.8	-1.6	-1	-0.9	-1	-1	-1.7	-1.6	5.7	0.8
2	2.1	89	24.99			187	70	5.7	5.07			4.31	12.87	5.99	10	23.5	11.3	3.7	7.6	76.9	48	6.17	0.8	3.02	3.12	259.2	0.78	0.73	1.06	1.2	0.96	0.65	0.67	-3	-4	-1.2	-0.2	-1.9	-2.8	-2.7	19	9.2
2	2.1	77	20.96			143	67	5.8	4.83			4.22	15.57	2.27	13.9	25.7	8.4	2.9	5.5	77.3	44.4	4.74	0.96	2.01	2.26	223.3	0.57	0.58	0.68	0.68	0.63	0.67	0.67	-4.6	-5.2	-4.3	-4.2	-4.5	-2.6	-2.7	14	5.4
2	2.1	81	27.52			150	70	5.6	5.09			4.82	17.63	7.51	5.4	14.7	9	3.5	5.5	77.2	45.7	5.89	2.46	1.77	3.34	270.9						0.73	0.83						-2.2	-1.4	15	5.2
2	1	63	22.86			146	84	6.3	4.98			5.82	17.12	2.6	29	25.1	17.6	5.4	12.2	79.8	50.4	6.4	2.14	1.49	4.62	357.5	0.72	0.79	0.82	0.82	0.79	0.76	0.86	-3.4	-3.5	-3.2	-3.1	-3.3	-2	-1.2	7.2	2
2	1	58	24.65			109	64	5.9	5.84			4.65	14.96	3.58	25.9	22.6	24.2	6.3	17.9	78.4	44.7	6.81	2.18	1.55	4.82	291.6	1	1.1	1.19	1.16	1.12	0.79	0.84	-1.1	-0.9	-0.2	-0.5	-0.6	-1.8	-1.3	5.8	1.4
2	2.1	60	23.42			132	75	5.3	4.25			4.45	13.13	4.85	18.4	20.3	11.1	3.3	7.8	75	47.7	6.1	3.8	1.27	3.69	257.9	0.77	0.84	0.91	0.9	0.86	0.85	1.22	-3	-3	-2.4	-2.5	-2.7	-1.4	1.6	5.9	0.7
2	2.1	61	23.23			144	84	4.9	3.92			3.82	12.87	4.1	15.9	21.1	19.3	6.4	12.9	76.7	46.4	6.16	0.69	2.16	4.17	242.5	0.77	0.96	1.02	0.92	0.92	0.63	0.66	-3	-2.1	-1.6	-2.3	-2.2	-2.9	-2.8	12	4
2	1	52	23.96			113	77	6.4	5.93			4.66	14.54	3.74	31.6	16.7	13.1	4.6	8.5	85.5	43.8	4.75	1.12	1.02	3.71	395.8	0.9	1.02	1.08	1.14	1.04	1.02	0.97	-2	-1.5	-1.1	-0.6	-1.3	-0.2	-0.3	2.9	0.2
2	1	50	27.64			134	88	6.6	6.28			4.83	14.27	3.9	16.6	13.4	11.6	3.6	8	70.7	44.1	5.19	2.08	1.12	3.44	466.9	0.84	0.88	1	0.92	0.91	0.87	1.05	-2.5	-2.8	-1.7	-2.3	-2.3	-1.2	0.3	3.6	0.4
2	1	51	26.03			145	87	5.8	5.08			4.76	14.27	3.82	54.4	36.1	14.8	6.2	8.6	76.4	47.9	3.74	1.19	1.11	2.44	307.6	0.83	0.91	0.96	0.82	0.88	0.77	0.87	-2.5	-2.4	-2.1	-3.1	-2.6	-1.9	-1.1	5.2	1.3
2	1	62	25.71			142	78	6.2	5.44			4.65	15.01	3.49	21.1	19.2	38.6	12.9	25.7	74.8	45.9	5.61	0.87	1.3	4.28	349.5	0.96	1.08	1.15	1.12	1.08	0.87	0.96	-1.5	-1.1	-0.5	-0.8	-0.9	-1.2	-0.4	5.1	0.9
2	2.1	49	20.81			132	90	5.8	5.09			4.55	14.14	3.75	13.9	16	20	6.5	13.5	74.2	45.9	4.95	1.27	1.53	3.1	416	0.81	0.89	1	1	0.93	0.71	0.81	-2.7	-2.7	-1.7	-1.7	-2.1	-2.4	-1.6	5.4	1.4
2	2.1	48	20.67			139	71	5.9	5.26			4.55	14.51	3.78	12	15.4	9.8	3.4	6.4	79.1	46.3	4.82	0.44	2.21	2.55	204.7	0.84	0.82	0.97	1.14	0.96	0.89	0.98	-2.5	-3.3	-2	-0.6	-1.9	-1.1	-0.2	3.2	0.2
2	1	50	26.13			111	76	5.7	4.58			4.77	14.34	3.85	17.2	16.6	12.3	4.1	8.2	81.7	47.5	4.94	2.04	1.14	3.74	409	0.78	0.87	0.95	0.97	0.9	0.85	0.92	-3	-2.8	-2.2	-1.9	-2.4	-1.3	-0.7	3.8	0.5
2	2.1	55	24.61			139	83	6	4.96			4.66	14.57	3.67	11.5	13.8	16.3	5.2	11.1	78.7	44.4	5.29	1.39	1.04	3.51	304.6	0.98	1.01	1.16	1.16	1.08	0.89	0.91	-1.3	-1.7	-0.4	-0.5	-0.9	-1.1	-0.8	4.7	0.3
2	1	53	27.65			132	80	5.7	5.26			4.81	14.42	3.8	25.2	18.3	13.4	3.9	9.5	73.4	44	5.82	3.44	1.03	3.27	371.7	0.89	1.01	1.08	1.1	1.03	0.99	1.07	-2	-1.7	-1.1	-1	-1.4	-0.4	0.5	3.1	0.2
2	2.1	50	20.96			107	71	6.3	4.94			4.55	14.61	3.73	12.7	15.9	11.9	3.5	8.4	74.2	46.1	5.47	0.84	1.65	3.69	255.8	0.89	0.96	1.02	0.98	0.97	0.89	0.95	-2	-2	-1.5	-1.9	-1.8	-1.1	-0.5	3.4	0.2
2	1	50	28.14			121	84	6	5.34			4.85	14.22	3.91	25.2	28.5	15.8	4.9	10.9	81.5	47.4	5.18	2.53	2.06	2.67	478.9	0.89	1.03	1.08	1.03	1.01	0.75	0.92	-2.1	-1.5	-1.1	-1.5	-1.5	-2	-0.7	4.9	1.2
2	2.1	49	24.7			109	73	5.9	5.24			4.71	14.39	3.85	17.8	19.6	17.3	5.3	12	80.3	48.7	5.52	1.34	1.22	4.23	324.9	0.86	0.89	0.96	0.96	0.92	0.81	0.9	-2.3	-2.6	-2	-2	-2.2	-1.6	-0.8	4.3	0.5
2	2.1	49	20.45			116	82	5.4	4.96			3.31	10.68	5.68	15	18.6	13.4	3.5	9.9	74.6	47.1	6.01	1.4	1.28	4.28	319.8	0.96	1.03	1.16	1.1	0	0.69	0.71	-1.5	-1.5	-0.5	-1	-1	-2.5	-2.3	5.6	1.6
2	2.1	49	22.47			119	60	6.76	4.42			4.61	14.91	3.79	18.4	17.8	11	3.8	7.2	75.2	43.8	4.94	0.65	1.96	2.53	246.7	0.85	0.91	1.03	0.96	0.94	0.68	0.81	-2.4	-2.5	-1.5	-2	-2.1	-2.6	-1.6	6.2	1.8
2	1	54	25.71			164	89	5.7	5.13			4.72	14.4	3.72	28.1	24.5	9.2	3.5	5.7	73.9	48.3	4.52	4.82	0.8	2.15	384.1	0.96	1.08	1.15	1.14	1.08	0.79	0.9	-1.5	-1.1	-0.6	-0.6	-0.9	-1.8	-0.9	5.3	1.2
2	1	57	24.78			153	85	4.8	6.53			4.67	14.36	3.61	21.4	22.3	19.3	8.2	11.1	78.1	48.4	4.67	0.86	2.01	2.43	448.9	1.03	1.12	1.2	1.34	1.18	0.88	0.93	-0.9	-0.7	-0.2	1	-0.1	-1.2	-0.6	4.5	0.7
2	1	51	26.86			117	75	6.3	5.9			4.79	14.49	3.85	47	27.1	17.5	5.5	12	77.8	46	5.96	1.2	1.38	4.52	397.9	0.82	0.95	0.98	1	0.94	0.8	0.89	-2.6	-2.2	-1.9	-1.7	-2	-1.7	-0.9	4.5	0.9
2	2.1	47	23.68			124	93	5.7	4.91			4.68	13.92	3.88	14.4	19.7	15.9	5	10.9	74.3	46.1	5.19	1.1	1.97	3.08	193.9	1.01	1.11	1.13	1.12	1.1	0.91	0.97	-1.1	-0.8	-0.7	-0.8	-0.8	-0.9	-0.3	3.2	0.2
2	1	52	23.53			112	73	6.5	5.24			4.64	14.67	3.73	25.6	20.2	16.4	5.5	10.9	75	47.5	4.66	2.01	1.43	2.82	293	0.93	0.94	1.01	1	0.97	0.8	0.86	-1.7	-2.3	-1.7	-1.7	-1.8	-1.7	-1.2	4.6	1
2	1	56	24.94			139	84	5.6	5.13			4.68	14.51	3.64	14.1	17.5	17.4	5.6	11.8	79.4	45.2	5.5	1.17	1.02	4.83	343.7	0.82	0.95	1.08	1.17	1.02	0.75	0.83	-2.6	-2.1	-1.1	-0.4	-1.4	-2	-1.4	6.1	1.7
2	1	50	30.11			139	92	6	4.51			4.93	14.12	3.95	69	35.9	5.3	2.1	3.2	72.1	47	5.68	8.83	0.92	2.66	353.6	0.91	0.87	0.94	0.95	0.92	1.03	1.1	-1.9	-2.8	-2.2	-2.1	-2.2	0	0.8	2.6	0.1
2	2.1	50	22.83			138	78	5.4	4.59			3.76	15.57	2.78	22.7	26.9	11.8	4.9	6.9	72.9	44.7	3.76	0.67	1.58	1.94	309.6						0.61	0.68						-3.1	-2.6	8.4	3.5
2	2.1	57	20.58			113	67	5.6	4.51			4.77	20.21	1.75	15.7	24.3	10.5	3.2	7.3	75.4	47.1	5.18	2.72	1.42	2.86	263.8						0.81	0.91						-1.6	-0.7	5.3	0.7
2	1	52	27.81			136	93	5.9	6.1			4.82	14.09	3.85	29.9	23.6	17.1	5.2	11.9	76.5	48.2	5.88	1.84	1.25	4.51	409	0.82	0.92	0.83	0.92	0.84	0.82	0.84	-2.6	-2.4	-3.1	-2.3	-2.6	-1.5	-1.3	4.3	0.7
2	2.1	57	33.73			145	94	5.8	5.85			4.5	13.64	1.66	27	18.2	9.6	3.3	6.3	71.5	46.6	5.1	2.88	1.14	3.47	309.5						0.83	0.88						-1.5	-1	5.3	0.6
2	2.1	52	19.43			130	78	5.4	4.38			5.33	17.37	0.88	10.3	15.8	15.9	5.6	10.3	82.8	47.5	5.03	0.86	2.28	2.63	269						0.65	0.7						-2.8	-2.5	7.2	2.5
2	1	50	25.65			135	80	5.2	4.96			4.75	14.22	3.84	26.1	25.3	10.6	4.5	6.1	76.1	46.5	4.48	2.1	1.29	2.88	403.5	0.77	0.86	0.86	0.87	0.84	0.88	0.88	-3	-2.9	-2.8	-2.7	-2.8	-1.1	-1	3.7	0.5
2	1	57	23.57			151	100	5.5	5.45			4.61	14.25	3.58	17.9	25.4	13.6	5	8.6	78	47	4.48	1.94	1.11	3.08	410.7	0.83	0.93	1.03	1.01	0.95	0.77	0.85	-2.5	-2.3	-1.5	-1.6	-1.9	-1.9	-1.2	5.8	1.5
2	2.1	56	19.42			137	82	5.9	6.29			4.62	17.89	5.26	12.8	16.6	12.6	4.2	8.4	78.7	50.1	5.17	0.81	2.3	2.6	195.8	0.72	0.8	0.85	0.87	0.82	0.75	0.84	-3.4	-3.4	-2.9	-2.7	-3.1	-2.1	-1.3	6	1.2
2	2.1	69	20.61			137	75	5.4	4.41			5.07	19.69	1.26	16.5	23.1	13.2	4.3	8.9	82.8	49.6	6.48	1.09	2.31	3.75	258.5	0.74	0.8	0.85	0.75	0.79	0.7	0.71	-3.3	-3.4	-2.9	-3.6	-3.3	-2.5	-2.4	12	3.4
2	2.1	57	28.31			128	82	5.8	4.47			4.91	18.53	4.55	17.8	21.4	12.8	4.7	8.1	79.7	44.5	4.24	1.5	1.23	2.66	327	0.73	0.87	0.97	0.88	0.86	0.76	0.8	-3.4	-2.9	-2	-2.6	-2.7	-2	-1.6	6.8	1.2
2	2.1	81	16.15			99	59	5.6	4.54			4.97	20.21	3.85	18.2	33.9	12.6	3.9	8.7	76.5	43.5	4.84	1.35	1.81	2.46	264.5	0.58	0.62	0.71	0.95	0.74	0.41	0.51	-4.6	-4.8	-4.1	-2.1	-3.7	-4.5	-3.9	30	19
2	2.1	55	24.52			122	55	6	5.82			4.93	15.83	5.86	19.8	20.3	10.6	3.4	7.2	77.9	46.5	5.2	3.14	1.12	3.05	353.2	0.98	0.97	1.07	1.05	1.02	0.8	0.94	-1.4	-2	-1.1	-1.3	-1.4	-1.7	-0.6	5.7	0.7
2	2.1	57	21.58			124	61	5.1	4.44			4.36	17.25	2.4	13.2	24.3	24.6	7.6	17	80.4	46.6	5.81	0.86	2.63	2.76	226.5	0.81	0.84	0.95	1.03	0.92	0.95	0.97	-2.7	-3.1	-2.1	-1.5	-2.2	-0.6	-0.3	4.2	0.2
2	2.1	68	27.58			129	83	5.8	4.3			3.14	11.58	9.32	16.3	17.5	14.9	4.4	10.5	74	43.5	6.03	1.37	2.04	3.97	314.5						0.64	0.63						-2.9	-1.8	16	5.1
2	2.1	61	24.52			149	55	5.5	4.7			5.51	19.82	1.48	24.9	19.2	12.9	5.5	7.4	83	46.2	4.1	0.78	1.61	2.34	349.5	0.74	0.68	0.85	0.85	0.79	0.67	0.72	-3.3	-4.4	-3	-2.9	-3.3	-2.6	-2.3	11	2.9
2	2.1	63	21.73			112	56	6.1	5.45			4.51	14.93	4.4	15.3	18.3	8.3	2.6	5.7	74.2	44	5.59	0.8	1.88	3.71	223.8	0.7	0.72	0.81	0.87	0.78	0.64	0.74	-3.6	-4	-3.3	-2.7	-3.3	-2.9	-2.1	13	4.2
2	2.1	86	23.42			131	74	6.2	4.58			3.67	13.64	4.97	14.8	24.8	19.4	7.4	12	70.9	41.5	3.71	1.51	1.2	2.13	470.3	0.72	778	0.97	1.04	0.91	0.67	0.81	-3.4	-3.6	-2	-1.4	-2.3	-2.5	-1.6	18	8.4
2	2.1	64	25.39			150	84	5.7	4.38			3.97	14.03	4.26	48.1	40.2	15	5.2	9.8	79.2	46.9	5.44	2.03	0.99	3.23	370.1	0.92	1.05	1.1	1.08	1.04	0.98	1.1	-1.8	-1.3	-1	-1.1	-1.3	-0.4	0.7	6.2	0.3
2	2.1	56	21.72			138	86	5	4.44			4.28	17.76	2	27	23.9	12.3	3.8	8.5	82.1	46.4	7.06	1.99	1.4	5	288.2	0.9	0.94	1.06	1.08	1	0.88	0.96	-2	-2.2	-1.2	-1.1	-1.5	-1.2	-0.4	4.6	0.4
2	2.1	66	22.7			115	74	6.2	4.82			4.57	15.57	2.86	18.8	18.9	9.5	2.7	6.8	73.5	45.3	6.63	1.13	2.63	3.67	269.5	0.74	0.73	0.91	0.88	0.82	0.89	0.84	-3.3	-4	-2.5	-2.6	-3	-1.1	-1.4	7.1	0.7
2	1	80	32.76			163	89	5.6	5.42			3.88	14.67	1.71	11.3	18.2	21	8	13	70.8	42.5	3.42	0.94	1.3	1.98	379.8	1.04	1.08	1.11	1.33	1.15	0.78	0.96	-0.8	-1.1	-0.9	0.8	-0.4	-1.9	-0.4	6.6	2.8
2	2.1	59	30.32			126	82	4.9	5.63			4.87	14.41	3.7	29.6	26.5	16.7	5.7	11	81.6	51.8	4.07	1.15	1.49	2.33	279.6	0.72	0.87	0.97	0.93	0.88	0.83	0.93	-3.5	-2.8	-2	-2.2	-2.5	-1.5	-0.7	5.9	0.7
2	1	52	23.88			118	72	6	4.98			4.65	14.61	3.74	16.5	21.6	19.1	6.8	12.2	77.5	47	3.65	0.91	1.68	1.63	379.2	0.88	0.91	0.98	0.85	0.9	0.87	0.94	-2.2	-2.5	-1.9	-2.8	-2.3	-1.2	-0.5	3.8	0.5
2	2.1	52	25.23			117	69	5.9	4.66			4.71	14.64	3.77	20	18.5	13.9	5	8.9	79.5	48.4	4.72	1.34	1.39	3.01	267.2	1.15	1.13	1.25	1.28	1.21	0.89	0.92	0.1	-0.7	0.3	0.4	0.1	-1	-0.7	4	0.3
2	1	73	25.49			131	74	5.8	5.33			4.76	16.86	1.72	11.2	14.8	19	6.3	12.7	74.1	44.4	3.75	1.76	1.14	2.16	345.5	1.1	1.16	1.13	1.27	1.17	0.83	0.99	-0.3	-0.4	-0.7	0.4	-0.2	-1.5	-0.1	6.3	1.9
2	2.1	55	25.99			95	53	5.2	4.69			4.22	12.36	1.28	19.6	17.9	14.7	4.6	10.1	64.1	40.2	5.13	1.17	1.61	3.03	318.6	1	1.05	1.16	1.03	1.06	0.76	0.93	-1.2	-1.3	-0.4	-1.4	-1.1	-2	-0.6	6.4	1
2	1	67	24.37			156	89	5.3	4.46			4.51	11.33	4.04	13.9	23.2	13.4	4.1	9.3	66.6	41.8	4.56	3.46	1.35	2.55	524.7						0.72	0.82						-2.3	-1.5	8.8	3
2	2.1	65	24.32			142	82	5.6	4.32			5.1	15.7	3.49	22.1	17.5	9.3	3	6.3	81.6	46.2	6.13	2.33	1.39	4.12	366	0.7	0.78	0.81	0.88	0.8	0.64	0.7	-3.6	-3.5	-3.3	-2.7	-3.2	-2.9	-2.4	15	4.5
2	2.1	71	27.07			150	85	5.4	5.07			4.31	20.21	1.58	38.1	26.1	20.9	5.7	15.2	75.3	43.6	6.21	8.67	0.91	1.27	282.8						0.73	0.74						-2.2	-2.1	12	3
2	2.1	59	17.36			106	66	6	4.38			5.22	22.67	0.56	14	22.2	10.9	3.4	7.5	73.1	43.8	5.7	0.75	1.69	4.17	291.2	0.78	0.84	0.93	0.88	0.86	0.63	0.71	-3	-3	-2.3	-2.7	-2.7	-2.9	-2.3	10	3.8
2	2.1	62	24.44			115	66	6.2	4.7			4.7	15.57	3.39	113.7	19.8	8.6	2.4	6.2	71.1	43.4	5.33	0.68	2.29	3.05	247	0.85	0.76	0.86	0.85	0.83	0.73	0.85	-2.4	-3.7	-2.8	-2.9	-2.9	-2.2	-1.3	9.3	1.9
2	2.1	85	24.69			137	77	5.8	4.45			4.28	19.56	2	11.4	16.5	17.2	5.9	11.3	70.6	40.1	5.4	1.38	1.53	3.81	284.8	0.7	0.79	0.91	0.95	0.85	0.65	0.76	-3.6	-3.4	-2.5	-2.1	-2.8	-2.8	-2	21	9.7
2	2.1	69	17.31			114	64	4.6	4.18			4.73	21.75	3.5	24.9	37.9	12.8	4.8	8	78	45	3.83	0.72	1.65	1.84	333.6						0.75	0.81						-2.1	-1.6	9.1	2.1
2	1	57	26.09			86	70	5.7	5.61			4.71	14.67	3.65	21.1	23.1	19.3	6.4	12.9	72.4	46.6	4.32	1.37	0.96	3.25	344.2	1.01	1.22	1.22	1.14	1.16	0.96	1.07	-1	0.1	0.1	-0.6	-0.3	-0.6	0.5	3.6	0.3
2	1	66	29.65			137	79	5.6	7.92			4.87	17.37	3.64	25.9	18.3	20.4	6.4	14	77.5	48.1	6.01	2.38	1.31	4	264.6	0.94	1.03	1.11	1.2	1.08	0.82	0.96	-1.6	-1.5	-0.9	-0.1	-0.9	-1.6	-0.4	6.3	1.5
2	2.1	54	22.31			120	70	5.1	4.8			4.57	14.58	3.64	31.4	29.6	12.8	3.5	9.3	78.6	43.1	5.66	2.04	1.12	3.41	290.1	0.66	0.71	0.81	0.77	0.74	0.68	0.74	-3.9	-4.1	-3.3	-3.5	-3.7	-2.5	-2.1	7.2	1.9
2	1	73	21.51			140	87	5.9	5.02			3.93	14.54	3.64	14	19.1	12.6	4.7	7.9	73.8	44.7	5.29	0.88	2.1	2.87	426.1	0.87	0.89	0.91	0.94	0.9	0.77	0.91	-2.3	-2.7	-2.5	-2.2	-2.4	-1.9	-0.8	6.3	2.2
2	2.1	63	24.97			136	72	6.1	5.22			9.73	11.8	2.56	30.1	28.9	13.8	6.8	7	71.8	46.4	2.97	0.98	1.55	1.03	283	0.89	0.97	1.14	1.14	1.04	0.74	0.88	-2.1	-2	-0.6	-0.6	-1.2	-2.2	-1	9.9	2
2	2.1	56	17.44			108	76	5.8	3.65			4.24	17.89	1.51	28.8	26.3	9.9	3.2	6.7	73.5	41.8	4.95	0.63	2.32	2.53	257.3	0.8	0.82	0.87	0.81	0.83	0.58	0.57	-2.8	-3.2	-2.8	-3.2	-3	-3.3	-3.5	11	5.1
2	2.1	56	22.43			110	62	4	5			4.44	13.9	2.74	19.1	24.4	15.8	5.2	10.6	72.9	44.3	4.68	1.35	1.49	2.72	302.4	0.84	0.87	0.96	1.01	0.92	0.61	0.68	-2.4	-2.8	-2.1	-1.6	-2.2	-3.1	-2.6	11	4.2
2	2.1	65	20.81			117	70	5.4	4.68			4.57	16.09	2.9	21.4	25.4	16	6	10	69.9	45.6	4.71	0.82	1.98	2.23	248.5	0.76	0.86	0.92	0.83	0.85	0.87	0.83	-3.1	-2.9	-2.3	-3	-2.8	-1.2	-1.4	6.6	0.7
2	2.1	54	20.86			108	51	4.3	4.96			4.54	15.32	2.1	18.1	25.5	12.4	4.8	7.6	78.4	48	3.69	1.15	1.3	1.87	242	0.84	0.96	0.99	0.97	0.95	0.56	0.68	-2.5	-2.1	-1.8	-1.9	-2	-3.4	-2.6	12	5.6
2	1	54	23.88			114	68	5.6	4.7			4.64	14.69	3.68	12.3	15.1	11.3	4.1	7.2	72.5	43.1	4.23	1.69	1.03	2.92	189.5	0.92	0.9	1.02	1	0.97	0.84	0.95	-1.8	-2.5	-2.6	-2.7	-1.8	-1.4	-0.5	4.4	0.7
2	2.1	58	19.82			93	48	5.7	4.29			4.42	15.32	1.92	23.5	22.6	14.2	4.2	10	77.3	44.1	5.71	1.65	1.84	3.72	317	0.81	0.88	0.96	0.9	0.89	0.77	0.83	-2.7	-2.7	-2.1	-2.5	-2.4	-2	-1.4	6.3	1.2
2	2.1	60	21.93			126	70	5.4	4.57			4.14	16.34	3.17	23.2	14.6	9.5	3.9	5.6	72.7	46.7	4.24	1.07	1.19	2.79	237.9	0.93	0.95	1	1.04	0.98	0.84	0.86	-1.7	-2.1	-1.7	-1.4	-1.7	-1.4	-1.2	5.6	0.7
2	2.1	82	25.3			132	60	5.9	5.59			4.94	18.02	4.78	18.2	23	14.4	5.8	8.6	76.3	45.7	3.58	1.98	1.16	1.56	336.2	0.98	1.58	1.82	1.01	1.35	0.7	0.79	-1.3	3.1	4.8	-1.6	1.3	-2.5	-1.8	18	7.1
2	2.1	57	21.63			111	69	5.7	4.54			4.53	14.86	3.53	25.9	34.9	18.1	7.1	11	78	45.2	4.78	0.75	1.76	2.74	307.3	0.84	0.85	1.07	1.04	0.96	0.72	0.72	-2.5	-2.9	-1.1	-1.4	-1.9	-2.3	-2.3	7.3	1.7
2	2.1	74	25.15			142	57	5.4	5			4.93	16.22	4.44	14.5	20.4	15.3	4.3	11	73.8	44.7	5.97	0.84	1.92	4.06	244.2	0.61	0.65	0.73	0.75	0.69	0.68	0.85	-4.4	-4.6	-3.9	-3.7	-4.1	-2.6	-1.3	16	5.2
2	2.1	56	20.17			96	69	5.4	3.82			4.47	14.76	3.52	12.7	14.3						4.36	0.6	1.38	2.75	263.6	0.91	0.88	0.94	0.85	0.89	0.77	0.83	-1.8	-2.7	-2.2	-2.9	-2.4	-1.9	-1.4	5.6	1
2	2.1	57	18.43			114	68	5.4	4.15			4.82	22.7	2.42	10.2	18.2	13.9	5.6	8.3	68.3	42.9	4.05	0.65	2.04	1.79	247.6	0.83	0.92	1	0.97	0.94	0.73	0.78	-2.5	-2.4	-1.8	-1.9	-2.1	-2.3	-1.8	6.7	1.6
2	1	66	26.5			114	71	5.6	4.46			4.64	19.69	2.23	25.8	22.8	11.3	3.8	7.5	71.2	43.7	4.18	3.92	0.84	2.17	414.3	1.03	1.05	1.2	1.45	1.2	0.83	0.99	-0.9	-1.4	-0.1	1.8	0.1	-1.5	-0.1	6.3	1.4
2	2.1	67	22.07			97	62	5.9	4.36			4.54	15.83	4.52	10.5	19.7	9.4	3.6	5.8	77.2	43.9	5.4	1.31	1.58	3.31	300.9	0.6	0.7	0.76	0.77	0.72	0.67	0.75	-4.4	-4.2	-3.6	-3.5	-3.9	-2.6	-2	13	3.6
2	1	88	25.01			120	79	5.8	4.81			5.17	20.33	2.81	12.3	20	16.3	5.2	11.1	83.7	42.2	4.61	0.74	1.57	3.14	332.5	1.04	1.03	1.05	1.08	1.05	0.96	1.03	-0.8	-1.5	-1.3	-1.1	-1.4	-0.5	0.2	4.4	1.9
2	2.1	47	19.58			97	60	5.9	4.71			4.51	14.61	3.78	20.2	18.3	14.4	4.5	9.9	68.3	43.2	4.66	0.57	1.64	2.75	239.7	1.01	1.08	1.17	1.15	1.11	0.89	0.98	-1	-1	-0.4	-0.5	-0.7	-1.1	-0.3	3	0.2
2	1	53	26.12			99	78	4.1	5.24			3.96	15.44	3.08	23.4	25.6	20	6.2	13.8	79.4	44.7	5.43	1.6	1.38	3.33	388.9	1	1.05	1.1	1.15	1.08	1.01	1.01	-1.2	-1.3	-0.9	-0.5	-1	-0.2	0.1	3	0.2
2	1	58	22.68			112	58	5.2	4.28			4.56	15.02	3.52	14.1	23.5	23.6	8.1	15.5	73.4	43.6	4.27	0.48	1.46	2.45	328.9	0.98	1.09	1.13	1.19	1.11	785	0.86	-1.3	-1	-0.7	-0.2	-0.7	-1.8	-1.2	5.5	1.4
2	2.1	60	23.92			151	92	5.4	5.25			4.61	14.53	3.49	39.7	25.4	22.1	5.9	16.2	72	44.8	4.43	6.5	0.89	1.37	470	0.84	0.89	1.09	1.16	1.01	0.77	0.88	-2.4	-2.6	-1	-0.5	-1.5	-2	-1.1	7.5	1.3
2	2.1	69	20.07			123	78	5.9	5.02			4.38	15.3	3.12	27.8	28.9	11.7	3.8	7.9	81.6	47.7	7.35	2.64	1.74	5.37	327.5	0.82	0.8	0.95	1.35	1.01	0.62	0.77	-2.6	-3.4	-2.1	1.1	-1.5	-3	-1.9	17	5.8
2	1	53	23.69			126	81	5.8	4.33			4.64	14.48	3.7	58.1	42.7	17.9	5.2	12.7	72.7	43.9	6.61	1.47	1.67	4.38	366.8	0.96	0.9	1.04	1.01	0.98	0.69	0.68	-1.4	-2.5	-1.4	-1.6	-1.7	-2.5	-2.6	7.1	2.7
2	2.1	65	24.17			121	70	5.4	5.14			4.94	14.41	1.43	21.6	18.7	10.8	4.1	6.7	75.1	42.9	4.45	3.13	0.92	2.22	505.1	0.81	0.74	0.79	0.81	0.79	0.67	0.75	-2.7	-3.9	-3.4	-3.2	-3.3	-2.7	-2	13	3.6
2	2.1	53	26.14			112	62	5.4	4.37			5.33	22.69	1.52	22.5	22	23	7	16	84.4	45.9	5.95	1.18	1.26	4.12	413.6	1.05	1.09	1.16	1.13	1.11	0.74	0.89	-0.7	-1	-0.4	-0.7	-0.7	-2.2	-0.9	6.3	1.3
2	1	52	22.08			117	71	5.4	4.93			4.74	19.69	2.12	18.3	22.3	19.5	5.8	13.7	70.6	43.9	5.61	0.99	1.31	4	379.1	0.9	0.96	1.14	1.05	1.02	0.89	0.96	-1.9	-2.1	-0.6	-1.3	-1.4	-1.1	-0.4	3.5	0.4
2	1	52	25.22			140	89	6	5.85			5.11	19.18	1.53	27.3	16.6	15.2	5.1	10.1	77.2	44.9	4.66	1.02	0.89	3.65	456.4	0.98	1.06	1.15	1.06	1.07	0.91	0.99	-1.3	-1.2	-0.6	-1.2	-1	-0.9	-0.1	3.6	0.4
2	2.1	61	24.52			107	67	5.6	4.66			4.76	17.63	1.72	13.4	17.1	11.4	3.8	7.6	74.9	45.2	4.93	0.98	1.74	2.99	355.7	0.93	1	1.01	0.94	0.97	0.74	0.78	-1.7	-1.7	-1.7	-2.2	-1.8	-2.1	-1.8	8.5	1.6
2	2.1	66	26.04			128	76	6	5.51			4.76	16.22	2.9	16.5	15.7	7.4	2.6	4.8	75.2	43.7	4.61	0.95	1.43	3.02	534.6	0.98	1.02	1.01	1.05	1.02	0.78	0.83	-1.3	-1.5	-1.7	-1.3	-1.4	-1.9	-1.4	9.7	1.7
2	2.1	64	26.43			138	78	5.8	4.62			5.71	20.85	1.98	21	19.1	12.5	4	8.5	76	43.5	6.41	1.63	1.48	4.5	286	0.8	0.84	0.97	1.18	0.97	0.69	0.79	-2.8	-3.1	-2	-0.3	-1.8	-2.5	-1.7	12	2.8
2	2.1	57	21.77			123	78	5.4	4.11			5.17	15.83	5.81	23.5	26.5	17	6.3	10.7	73.9	45.1	3.57	0.86	1.65	1.37	230.3	0.89	0.9	0.96	1.04	0.95	0.75	0.77	-2.1	-2.5	-2	-1.4	-2	-2	-1.9	6.7	1.3
2	2.1	59	20.44			129	79	5.6	4.56			4.67	16.34	2.54	15.8	21.1	15.8	5	10.8	71.2	44.6	5.64	1.53	2.12	2.61	331.1	0.76	0.75	0.78	0.79	0.77	0.64	0.75	-3.1	-3.8	-3.5	-3.3	-3.4	-2.9	-2	10	3.6
2	2.1	64	20.81			126	77	5.4	3.9			4.94	16.99	2.1	14.1	16.4	29.3	10.2	19.1	71.1	42.1	4.69	0.76	1.79	2.48	289.1						0.73	0.74						-2.2	-2.1	9.2	2
2	2.1	78	24.08			126	75	5.6	5.78			4.56	20.08	1.27	18.1	17.1	9.5	3.3	6.2	88.1	39.7	3.82	1.31	1.54	2.04	338.6						0.74	0.82						-2.2	0.4	14	4.5
2	1	81	22.65			137	84	5.5	5.81			4.44	20.72	1.27	14.4	16.1	13	4.9	8.1	69.6	42.5	3.78	0.84	1.21	2.36	333.6	0.74	0.78	0.89	0.97	0.84	0.68	0.72	-3.3	-3.5	-2.7	-1.9	-2.9	-2.6	-2.3	8.1	4.1
2	2.1	84	23.63			116	65	5.9	4.56			4.47	17.63	1.59	17.1	20	14.8	5.4	9.4	73.1	44.7	4.2	0.94	1.6	2.21	245.9	0.8	0.86	1	0.9	0.89	0.72	0.72	-2.8	-2.9	-1.7	-2.5	-2.4	-2.3	-2.3	16	6.4
2	2.1	58	24.5			106	76	5.5	4.62			5.19	19.82	1.29	17.2	17.8	17.4	6.1	11.3	75.3	48.3	4.01	1.54	1.55	1.97	344.9	0.77	0.9	1.12	1.1	0.98	0.69	0.77	-3	-2.6	-0.8	-0.9	-1.8	-2.5	-1.9	8.9	2.3
2	2.1	64	22.83			123	74	5.6	4.5			5.02	19.05	2.36	19.2	23.6	17.3	6	11.3	77.3	45.6	4.89	0.86	1.83	2.39	349.1	0.84	0.8	0.82	0.84	0.83	0.79	0.82	-2.4	-3.4	-3.1	-3	-3	-1.8	-1.5	8.2	1.3
2	2.1	63	22.96			134	86	5.7	4.3			5.1	18.53	2.8	27.1	24.7	11.5	3.8	7.7	75.7	44.4	5.43	2.09	1.51	3.14	294.1	0.84	0.89	1.05	0.96	0.94	0.88	0.93	-2.5	-2.6	-1.3	-2	-2.1	-1.2	-0.7	5.8	0.6
2	2.1	64	22.54			112	59	5.7	4.42			4.47	14.8	4.22	14.9	19.7	19.9	7	12.9	69.7	43.8	4.13	1.04	1.73	2.02	280.7	0.87	0.89	0.92	0.96	0.92	0.74	0.9	-2.3	-2.6	-2.3	-2	-2.3	-2.1	-0.8	9.2	1.8
2	2.1	63	25.58			134	81	5.6	4.67			5.19	19.05	2.74	23.5	24.3	10.5	3.7	6.8	76.1	46.8	5.28	0.78	2	3.17	298.2	0.79	0.79	0.86	0.9	0.84	0.76	0.81	-2.9	-3.5	-2.9	-2.5	-2.9	-2	-1.6	9.1	1.6
2	2.1	64	21.94			115	64	6.1	5.39			4.71	17.76	1.76	21.3	22.5	8.2	2	6.2	79.2	42.9	8.74	8.53	1.22	2.18	286.1	0.84	0.93	1.12	1.16	1.02	0.59	0.64	-2.5	-2.3	-0.8	-0.5	-1.4	-3.2	-2.9	15	5.9
2	2.1	67	26.89			132	82	5.8	4.51			4.65	20.21	4.67	13.4	21.1	13.5	4.5	9	78.7	46	4.97	1.17	1.6	2.98	371.4	0.96	0.99	1.06	1.2	1.06	0.93	0.99	-1.5	-1.9	-1.2	-0.2	-1.1	-0.8	-0.2	7.3	0.6
2	2.1	52	24.99			134	74	5.6	5.08			4.33	15.44	2.33	57.8	35	10.5	3.3	7.2	74.4	48.5	6.2	2.79	1.1	4.22	329.4	0.88	0.88	0.97	0.99	0.93	0.82	0.92	-2.2	-2.8	-1.9	-1.8	-2.1	-1.6	-0.7	4.9	0.6
2	2.1	57	21.24			113	71	5.3	4.94			4.93	15.96	1.91	8.1	22.9	17.3	5.4	11.9	73	44.3	4.43	1.08	1.26	3.05	273.4	1.09	1.17	1.22	1.22	1.18	0.88	1.14	-0.4	-0.4	0	0	-0.1	-1.2	1.1	4.7	0.4
2	1	63	22.29			117	67	5.2	4.08			4.77	17.63	1.63	9.1	15.2	12.8	4.7	8.1	72.7	44.3	5.47	1.08	1.42	3.81	345.4	0.63	0.55	0.69	0.66	0.64	0.66	0.77	-4.1	-5.4	-4.2	-4.4	-4.5	-2.7	-1.9	9.4	3.9
2	2.1	76	25.74			124	76	5.8	4.58			4.68	17.25	3.85	17.8	23.8	12.7	5.2	7.5	75.7	45.6	3.47	0.86	1.58	1.53	406.7	0.75	0.8	0.81	0.76	0.78	0.74	0.78	-3.2	-3.4	0	-3.6	-3.3	-2.1	-1.8	13	3.7
2	2.1	53	22.22			141	87	5.5	4.33			4.33	11.84	3.8	12.7	14.8	9.1	2.8	6.3	76	44.5	5.06	1.9	1.25	2.92	296.4	0.62	0.64	0.7	0.57	0.63	0.63	0.64	-4.3	-4.7	-4.2	-5.1	-4.5	-3	-2.9	9	3.4
2	2.1	65	19.31			117	58	5.7	5.3			4.71	19.43	4.25	3.3	15.6	18.1	6.4	11.7	82.4	48.4	4.35	1.37	1.46	2.77	449.4	0.86	0.89	1	0.84	0.9	0.66	0.72	-2.3	-2.7	-1.7	-3	-2.4	-2.7	-2.3	11	3.4
2	2.1	66	24.12			131	68	5.7	4.73			4.88	18.15	1.57	11.7	17.4	18.6	5.3	13.3	74.6	45.2	6.01	2.58	1.45	3.64	204.8	0.73	0.74	0.93	0.81	0.81	0.8	0.81	-3.3	-3.9	-2.3	-3.2	-3.1	-1.7	-1.6	8.8	1.3
2	2.1	61	25			130	87	6	5.59			5.48	14.29	4.32	24	21.9	9.8	3.5	6.3	72.7	45.2	4.01	1.63	0.99	2.59	359.8	0.92	0.96	0.92	0.86	0.92	0.75	0.86	-1.8	-2.1	-2.4	-2.8	-2.3	-2.1	-1.2	8.6	1.6
2	2.1	65	21.5			122	71	6.1	5.88			4.74	16.34	1.47	22.1	28.3	14.1	4.4	9.7	79.5	47.5	5.23	1.96	1.43	3.51	292.6	0.9	0.98	1.12	1.12	1.04	0.77	0.88	-2	-1.9	-0.7	-0.8	-1.2	-2	-1	8.9	1.6
2	2.1	60	21.61			101	63	6.1	4.7			4.28	15.83	4.97	14	22.8	7.4	2.5	4.9	75.3	45.5	5.95	0.62	2.59	3.17	310.9	0.72	0.86	0.98	1.08	0.93	0.66	0.71	-3.4	-2.9	-1.9	-1.1	-2.1	-2.7	-2.4	9.7	2.9
2	2.1	81	24.73			157	95	6.3	4.98			5.04	17.76	3.56	26.8	27.3	8.7	3.2	5.5	78.8	46.8	5.27	1.21	1.5	3.39	429.9	0.97	0.94	1.01	0.86	0.94	0.71	0.81	-1.4	-2.2	-1.7	-2.8	-2	-2.4	-1.5	16	6.2
2	2.1	66	22.27			99	65	6	5.42			5.14	19.82	3.98	16	22	10.2	3.7	6.5	75.8	47.1	5.23	0.76	2.2	2.84	262.2	0.8	0.94	0.9	0.96	0.91	0.76	0.9	-2.8	-2.2	-2.5	-2	-2.3	-2	-0.9	9.4	1.8
2	2.1	68	23.31			120	68	6.1	5.32			5.65	15.7	4.86	24.5	23.1	13.2	3.8	9.4	77.3	47.2	6.05	2.21	1.31	3.9	291.3	0.78	1.04	1.21	1.12	1.05	0.61	0.75	-2.9	-1.4	0	-0.8	-1.2	-3.1	-2	17	6.3
2	2.1	74	29.89			145	68	5.8	4.95			4.79	14.41	2.46	24.4	25.3	13.7	4.3	9.4	82.3	46.1	5.82	1.7	1.42	3.92	290.3	1.05	1.17	1.3	1.41	1.23	0.75	0.88	-0.8	-0.3	0.6	1.5	0.3	-2.1	-1	12	3.1
2	2.1	71	28.57			124	65	5.4	4.8			4.11	13.9	1.74	13.9	15.7	9.7	3.5	6.2	78.5	45.9	4.82	1.45	1.3	2.83	353.2	0.76	0.84	0.91	0.91	0.86	0.77	0.91	-3.1	-3.1	-2.5	-2.4	-2.7	-1.9	-0.8	11	2.4
2	2.1	65	23.81			110	72	5.9	4.66			4.79	16.73	1.99	18.8	25.3	13.1	4.6	8.5	75.3	46.1	4.99	0.96	1.48	3.13	353.5	0.76	0.81	0.87	0.9	0.84	0.71	0.81	-3.1	-3.3	-2.8	-2.5	-2.8	-2.4	-1.6	11	2.6
2	2.1	62	23.68			147	81	6	4.96			4.67	22.7	2.46	13.8	20.1	10.5	3.7	6.8	71.3	44.2	5.38	0.7	2.03	3.15	327.1	0.94	1.01	1	0.88	0.95	0.74	0.9	-1.6	-1.7	-1.8	-2.6	-2	-2.2	-0.8	9.1	1.9
2	2.1	60	22.96			135	70	5.8	4.58			5.47	16.73	2.6	27.4	24.3	17.3	6.1	11.2	72.6	44.5	4.64	1.58	1.25	3.06	184.8	0.86	0.92	0.92	0.88	0.89	0.66	0.82	-2.3	-2.4	-2.4	-2.6	-2.4	-2.7	-1.5	10	3
2	1	66	25.93			184	90	5.7	4.64			5.31	19.05	1.87	44.3	43.9	11.5	4.4	7.1	80.1	45.6	4.39	1.37	0	2.78	478.2	1	1.03	1.1	1.02	1.04	0.77	0.84	-1.2	-1.5	-0.9	-1.5	-1.2	-1.9	-1.3	7.4	2
2	2.1	57	20.46			151	83	5.7	5.44			5.08	19.18	4.29	17.6	21.9	14.5	5.1	9.4	75.1	28.8	6.46	1.63	1.9	3.93	309.8	0.7	0.79	0.89	0.89	0.83	0.86	0.85	-3.6	-3.5	-2.6	-2.5	-3	-1.3	-1.2	4.7	0.5
2	2.1	58	22.6			120	77	5.8	4.38			4.79	12.61	3.98	21.1	18.6	10	3.5	6.5	78.2	43.6	4.06	1.22	1.52	1.27	256.4	0.93	0.94	1.05	0.98	0.98	0.74	0.85	-1.7	-2.2	-1.4	-1.9	-1.8	-2.1	-1.2	7.1	1.4
2	2.1	63	22.06			132	68	5.9	4.98			4.54	13.51	2.3	10.2	20.3	12.9	4.8	8.1	75.5	42.8	4.62	0.64	2.15	2.17	356.3	0.81	0.9	1.01	1.04	0.95	0.72	0.82	-2.7	-2.5	-1.6	-1.4	-2	-2.3	-1.5	9.5	2.2
2	2.1	67	23.77			123	77	5.7	4.76			4.17	18.53	1.45	17.9	18.9	16.7	6.2	10.5	69.2	45.3	4.59	0.8	1.86	2.39	146.8	0.81	0.91	0.99	1.01	0.94	0.71	0.84	-2.7	-2.5	-1.8	-1.6	-2.1	-2.3	-1.4	12	2.7
2	2.1	68	24.86			118	82	5.7	4.94			4.67	19.43	2.16	8.7	13.3	10.6	4.4	6.2	70.5	44.1	4.36	1.3	1.48	2.38	289.7	0.98	1.08	1.17	1.14	1.1	0.76	0.86	-1.3	-1.1	-0.4	-0.6	-0.8	-2	-1.2	11	2.1
2	2.1	64	28.53			127	85	6.1	4.24			3.9	18.79	2.01	30.1	22.7	9.1	2.5	6.6	70	41.6	5.98	2.28	1.58	3.6	468	0.96	0.98	1.04	1.06	1.01	0.86	0.97	-1.5	-1.9	-1.4	-1.2	-1.5	-1.3	-0.3	7.1	0.7
2	2.1	56	20.66			112	69	5.9	4.57			5.13	13.9	2.04	19	21.9	18.7	5.7	13	77.8	46.1	6.12	1.12	1.62	4.54	279.2	1.11	1.14	1.25	1.23	1.19	0.81	0.91	-0.2	-0.6	0.2	0.1	-0.1	-1.6	-0.8	5.1	0.7
2	1	66	26.01			138	89	5.7	4.68			7.96	16.99	0.61	10.6	13.9	18	6.3	11.7	71.9	44.3	5.17	1.41	1.19	3.23	377.1	0.75	0.86	0.92	0.91	0.87	0.71	0.76	-3.2	-2.9	-2.3	-2.4	-2.6	-2.4	-2	9.2	3.2
2	2.1	66	22.48			137	67	5.5	4.39			5.04	17.12	2.29	32	25.7	18.6	6.2	12.4	80.3	45.8	5.12	1.23	1.38	3.17	300.7	0.78	0.94	1.11	1.15	1.01	0.78	0.94	-2.9	-2.2	-0.8	-0.5	-1.5	-1.8	-0.6	8.7	1.5
2	2.1	65	26.67			126	75	5.5	4.27			4.9	16.34	2.72	21.1	20.4	11	4.3	6.7	75.4	46.9	4.28	1.27	1.5	2.43	353	0.71	0.77	0.79	0.82	0.78	0.68	0.74	-3.5	-3.7	-3.4	-3.1	-3.4	-2.6	-2.1	13	3.2
2	2.1	67	21.83			148	76	6.1	5.05			4.93	13.13	4.27	12.8	16.6	8.6	2.8	5.8	74.7	43.5	5.62	1.21	1.47	3.87	300.9	1.09	1.08	1.19	1.25	1.16	0.9	0.92	-0.4	-1.1	-0.2	0.2	-0.3	-1	-0.7	7	0.7
2	2.1	57	21.43			113	67	5.7	4.71			4.2	13.77	2.75	23.5	30.1	12.2	4.6	7.6	69.1	42.9	4.51	0.47	1.82	2.4	280.9	0.93	0.93	1	1.04	0.98	0.68	0.85	-1.7	-2.3	-1.7	-1.4	-1.7	-2.6	-1.2	8.3	2.4
2	2.1	64	29.57			97	59	5.4	3.69			4.62	14.67	4.89	12.1	17.4	13.6	4.5	9.1	70.8	42.2	6.6	3.52	1.36	3.81	401.7	0.76	0.76	0.83	0.8	0.79	0.63	0.73	-3.1	-3.7	-3.1	-3.3	-3.3	-2.9	-2.2	14	4.2
2	2.1	77	24.56			124	75	5.8	4.71			4.9	13	9.83	28.2	41.3	9.4	3.4	6	80.1	44.3	4.67	1.65	1.36	2.67	336.7	1.01	0.88	0.88	0.94	0.93	0.76	0.86	-1.1	-2.7	-2.7	-2.2	-2.2	-2	-1.2	13	3.6
2	2.1	52	26.67			123	87	5.8	4.91			6.21	24.2	0	14.6	14.2	12.3	4.1	8.2	80.5	44.8	4.89	1.33	1.33	3.06	302.1	0.84	0.82	0.9	1.01	0.9	0.78	0.87	-2.5	-3.2	-2.6	-1.6	-2.4	-1.9	-1.1	5.3	0.8
2	2.1	62	24.34			131	72	5.5	3.99			5.13	15.19	4.45	18.5	17.6	12.4	4.2	8.2	72	45.9	5.72	1.08	1.68	3.64	380.7	0.55	0.57	0.71	0.59	0.61	0.65	0.77	-4.8	-5.3	-4.1	-4.9	-4.7	-2.8	-1.9	12	3.8
2	2.1	71	24.77			139	80	5.9	5.41			4.73	15.7	2.1	17.7	22.6	12.2	4.1	8.1	78.2	46.2	5.31	1.26	1.62	3.45	241.3	0.73	0.83	0.96	0.92	0.87	0.67	0.74	-3.3	-3.1	-2	-2.3	-2.6	-2.6	-2.1	15	4.5
2	2.1	57	23.44			109	66	5.6	4.39			4.16	15.7	2.37	11.1	18.2	11.3	4.4	6.9	73	45.8	4.1	0.99	1.71	1.8	247.4	0.83	0.91	0.95	0.96	0.92	0.63	0.72	-2.5	-2.4	-2.2	-2	-2.2	-2.9	-2.3	10	3.5
2	2.1	58	24.78			117	71	5.5	4.12			4.77	17.5	4.04	9.7	15.5	10.5	4	6.5	75	45.7	5.33	1.2	1.77	3	245.5	0.8	0.8	0.82	1.03	0.88	0.66	0.78	-2.7	-3.3	-3.2	-1.4	-2.5	-2.7	-1.8	9.9	2.9
2	2.1	72	29.82			147	69	5.8	5.03			4.77	15.54	3.27	18.4	19.7	13.7	4.6	9.1	75.6	45.2	3.57	1.54	1.01	1.97	276.5	0.73	0.81	0.89	0.93	0.84	0.73	0.77	-3.3	-3.3	-2.6	-2.3	-2.8	-2.2	-1.9	12	3
2	2.1	72	25.33			153	71	5.4	5.28			4.58	15.48	3.16	8.1	19.9	16.3	4.5	11.8	75.9	45.9	5.48	2.63	1.47	2.78	235.1	0.83	0.98	1.02	1.04	0.97	0.83	0.85	-2.5	-1.9	-1.5	-1.4	-1.7	-1.5	-1.2	9.7	1.7
2	2.1	57	18.83			132	84	5.7	4.9			4.41	14.64	3.46	14.7	16.8	14.2	4.3	9.9	79.9	466	5.68	1.19	1.3	3.97	290.9	0.96	0.98	1.12	1.09	1.04	0.93	0.93	-1.4	-1.9	-0.7	-0.9	-1.2	-0.8	-0.6	4	0.3
2	1	60	23.95			117	80	5.6	4.75			4.61	14.74	3.49	33.1	35.1	18.3	6.6	11.7	81.2	47.8	5.31	1.1	1.48	3.77	399.2	0.68	0.77	0.87	0.83	0.79	0.83	0.81	-3.7	-3.6	-2.8	-3.1	-3.2	-1.5	-1.6	5.2	1.1
2	1	60	21.21			124	66	5.2	4.28			4.49	15	3.42	25.2	22	17.6	6	11.6	78	48.2	5.48	1.66	1.14	4.2	321.9	0.97	1.01	1.13	0.99	1.03	0.91	0.98	-1.3	-1.6	-0.6	-1.7	-1.3	-0.9	-0.2	3.8	0.5
2	1	52	24.09			144	79	5.8	4.58			4.67	14.51	3.74	22.8	19.9	13.1	5.4	7.7	75.1	47.1	4.04	0.54	1.21	2.92	360.8	0.72	0.8	0.86	0.8	0.8	0.8	0.77	-3.4	-3.3	-2.8	-3.3	-3.2	-1.7	-1.9	4.6	1
2	1	52	22.89			138	79	6.1	5.66			4.62	14.53	3.72	50.6	42	13.5	5.8	7.7	78.2	48.3	4.07	0.95	1.44	2.47	330.8	0.84	1.05	1.19	1.31	1.11	0.78	0.93	-2.4	-1.3	-0.1	0.9	-0.6	-1.9	-0.6	4.9	1.2
2	2.1	61	25.11			151	80	5.9	5.66			4.65	14.89	3.5	37	29	14	5	9	77.8	47.1	5.37	1.8	1.49	3.44	356.6	0.87	0.84	0.89	0.9	0.87	0.81	0.92	-2.2	-3	-2.6	-2.5	-2.6	-1.6	-0.7	7	0.9
2	2.1	54	22.67			131	81	5.4	5.36			4.59	14.43	3.65	19.5	17.9	14.6	3.9	10.7	72.9	43.5	5.37	4	1.04	2.82	351.9	0.86	0.93	0.98	1.09	0.98	0.92	0.87	-2.2	-2.2	-1.9	-0.9	-1.7	-0.9	-1.1	4	0.3
2	2.1	52	29.51			123	56	5.5	5.38			4.9	14.76	3.88	20.4	23.8	12.4	3.8	8.6	73.6	43.3	4.87	1.3	1.49	3.06	231.6	0.92	0.99	1.08	1.12	1.04	0.85	1	-1.8	-1.8	-1	-0.6	-1.2	-1.4	-0.1	4.4	0.4
2	2.1	59	22.21			150	94	5.7	5.2			4.54	14.53	3.48	39.2	34.1	19	4.9	14.1	79.5	48.8	6.23	1.56	1.69	4.02	250	1.01	0.97	1.09	1	1.02	0.84	0.87	-1	-1.9	-1	-1.6	-1.3	-1.5	-1.1	5.7	0.7
2	2.1	63	24.85			138	89	5.4	4.82			4.62	14.69	3.42	18.4	21.5	12.3	3.1	9.2	76.6	48.2	7.04	2.52	1.51	4.78	186.9	0.86	0.82	1.06	1.17	0.99	0.8	0.89	-2.3	-3.1	-1.2	-0.2	-1.6	-1.7	-1	8.1	1.2
2	2.1	74	24.77			137	63	5.5	4.8			4.54	15.74	3.09	23	26	11.3	3.3	8	72.3	44.9	6.39	1.65	1.65	4.52	316.1	1.05	1.02	1.07	1.06	1.05	0.85	0.95	-0.6	-1.5	-1.1	-1.1	-1.1	-1.3	-0.5	9.4	1.7
2	2.1	62	23.51			113	68	5.5	5.61			4.57	15.01	3.42	22.3	26.1	16.5	4.9	11.6	76.2	48.4	5.35	1.31	2.45	2.18	353.8	0.82	0.93	1.03	1.07	0.97	0.93	1.09	-2.5	-2.2	-1.4	-1.1	-1.7	-0.8	0.6	5.8	0.4
2	1	57	24.22			121	79	6.2	4.76			4.64	14.75	3.59	39.6	22.2	8.6	2.7	5.9	75.4	47	5.59	1.51	1.39	4.05	368.4	1.05	1.06	1.18	1.09	1.1	0.83	0.84	-0.7	-1.2	-0.2	-0.9	-0.7	-1.5	-1.3	4.9	1
2	2.1	58	25.08			170	75	5.5	4.58			4.67	14.86	3.58	27.9	25	12.2	3.1	9.1	75.8	46.2	7.23	0.86	2.3	4.47	277.3	0.78	0.73	0.79	0.78	0.77	0.64	0.71	-2.9	-4	-3.4	-3.5	-3.4	-2.9	-2.3	11	3.7
2	2.1	57	21.45			94	73	5.5	4.58			4.52	14.69	3.52	11.9	32.9	18.1	4.7	13.4	77.7	45.9	6.65	0.91	2.09	3.91	318.1	0.8	0.82	0.89	0.88	0.85	0.8	0.87	-2.8	-3.2	-2.6	-2.7	-2.8	-1.7	1.1	5.6	0.8
2	2.1	55	24.84			124	74	8.18	5.14			4.67	15.16	3.68	11.4	16.5	13	4.1	8.9	73.7	44.2	4.36	0.73	1.46	2.78	325	0.94	1.08	0.97	0.9	0.97	0.76	0.82	-1.6	-1	-1.9	-2.5	-1.8	-2	-1.5	6.4	1.1
2	2.1	54	24.62			126	84	5.5	5.17			4.68	14.36	3.69	35.2	28.3	9.7	3.2	6.5	76.2	41.8	5.23	1.32	1.51	3.47	286.2	0.87	0.93	1	1.07	0.98	0.66	0.73	-2.2	-2.3	-1.7	-1.2	-1.8	-2.7	-2.2	8.4	2.5
2	2.1	54	22.49			109	61	7.4	5.16			4.58	15.2	3.65	12.9	16.7	11	3.7	7.3	74.5	47.2	4.39	0.91	1.59	2.53	256.8	0.86	0.77	0.89	0.85	0.84	0.73	0.78	-2.3	-3.7	-2.6	-2.9	-2.8	-2.2	-1.8	6.3	1.3
2	2.1	74	22.03			115	64	5.7	4.72			4.85	18.02	4.34	12.5	19.3	13.3	4.6	8.7	77	44.6	5.02	1.38	1.13	3.52	308	0.72	0.74	0.8	0.77	0.76	0.86	0.81	-3.4	-3.9	-3.3	-3.5	-3.5	-1.3	-1.5	8.6	1.6
2	2.1	67	25.55			144	79	5.9	4.42			4.42	14.16	2.51	19.5	27.3	12.4	4	8.4	80.9	45	5.49	1.86	1.63	2.98	333.5	0.78	0.89	1	0.92	0.9	0.83	0.86	-3	-2.6	-1.8	-2.3	-2.4	-1.5	-1.2	8.7	1.2
2	2.1	57	22.78			113	75	5.8	5.14			4.03	14.29	1.52	14.7	20.1	11.6	3.6	8	76.6	46.8	5.7	2.72	1.24	3.4	292.8	0.72	0.71	0.86	0.82	0.78			-3.4	-4.1	-2.9	-3.1	-3.3			5.2	0.7
2	2.1	64	16.92			158	76	6.6	4.96			4.24	17.37	4.86	8.9	19.7	11.5	4.6	6.9	77.6	44	4.19	0.83	1.98	1.83	368.7	0.81	0.9	1.02	1.04	0.95	0.76	0.83	-2.7	-2.6	-1.5	-1.4	-1.9	-2	-1.4	7.5	1.5
2	2.1	58	22.43			132	77	6.1	4.95			4.37	14.93	3.82	4	19.4	7.3	2.3	5	80	43.4	4.63	1.6	1.37	2.77	332.4	0.87	0.82	0.87	0.92	0.87	0.67	0.75	-2.2	-3.2	-2.7	-2.3	0	-2.6	-2.1	8.8	2.5
2	2.1	71	23.71			132	69	6	3.71			4.65	15.7	1.9	11.8	18.1	11.4	3.9	7.5	75.4	45.6	5.64	1.71	1.43	3.63	405.7	0.73	0.8	0.87	0.89	0.83	0.84	0.88	-3.4	-3.4	-2.7	-2.6	-2.9	-1.4	-1	9	1.4
2	2.1	57	20.17			98	59	5.5	4.88			3.39	11.84	4.31	17.9	29.9	14.6	4.7	9.9	72.9	45.5	4.43	0.62	2.26	1.87	306.9	0.79	0.79	0.9	0.86	0.84	0.57	0.67	-2.9	-3.5	-2.5	-2.8	-2.9	-3.4	-2.7	13	6.1
2	2.1	62	22.06			147	87	5.7	5.09			3.36	12.23	1.5	19.3	20.4	7	1.5	5.5	76.8	42.9	5.62	1.14	1.49	3.87	406	0.79	0.76	0.92	0.91	0.85	0.62	0.66	-2.9	-3.7	-2.3	-2.4	-2.7	-3	-2.7	13	4.6
2	2.1	67	17.48			95	50	6.1	6.07			4.51	18.15	3.93	12.1	14.4	12.8	4.2	8.6	80.7	46.2	5.1	0.86	1.69	3.42	281.1	0.65	0.67	0.75	0.8	0.72	0.68	0.81	-4	-4.5	-3.8	-3.3	-3.8	-2.6	-1.6	11	3.3
2	2.1	65	25.81			125	81	5.6	5.08			5.01	16.86	2.69	17.8	21.1	11.5	3.9	7.6	79	44.9	4.52	2.14	1.36	2.15	242.2	1.05	1.05	1.07	1.18	1.09	0.86	1	-0.7	-1.4	-1.1	-0.3	-0.8	-1.3	0	7.7	0.8
2	2.1	68	23.89			138	90	5.4	4.62			4.88	16.6	2.85	13.1	16.5	23.5	8.6	14.9	75.8	46.9	4.57	0.85	1.93	2.3	258.9	0.78	0.78	0.86	0.87	0.83	0.73	0.77	-2.9	-3.5	-2.9	-2.7	-3	-2.2	-1.9	11	2.5
2	2.1	56	24.03			151	86	5.7	5.33			5.42	18.66	4.96	14.1	16	10.3	3.2	7.1	73.1	44.5	5.16	1.24	1.65	3.29	318.9	0.66	0.58	0.6	0.6	0.61	0.47	0.51	-3.9	-5.2	-5	-4.8	-4.7	-4.1	-4	22	14
2	2.1	84	28.66			120	50	5.5	3.99			4.1	15.19	2.83	11.2	24.4	12.6	3.8	8.8	72.7	41.4	6.94	0.97	2.06	4.75	272.8	0.75	0.76	0.91	1.06	0.9	0.58	0.63		-3.1	-2.5	-1.3	-2.3	-3.3	-3	25	12
2	2.1	88	29.33			149	89	5.8	5.16			4.33	14.54	3.3	22.3	22.6	19.5	5	14.5	75.1	44.8	6.56	2.76	1.4	4.11	320.6	0.86	1.01	1.15	1.25	1.08	0.63	0.73	-2.3	-1.6	-0.5	0.2	-0.9	-2.9	-2.2	20	9.2
2	2.1	70	24.97			150	67	6.4	5.91			4.91	16.6	7.72	14.3	16.9	15.7	5.2	10.5	74.5	46.9	4.82	2.79	1.74	2.13	372	1.06	1.28	1.4	1.48	1.39	0.75	0.88		1.1	1.6	2.1	1.7	-2	-1	11	2.3
2	1	85	25.24			158	57	5.7	5.2			5.31	15.32	1.16	13.7	17.7	12.2	4.3	7.9	79.2	47	5.58	1.72	1.18	3.87	456.3	1.08	1.14	1.3	1.38	1.23	0.75	0.87	-0.5	-0.6	0.6	1.3	0.3	-2	-1.1	7.7	3.9
2	2.1	63	20.69			121	68	5.8	5.07			4.7	17.89	2.39	15.1	21.9	12.1	4.3	7.8	76.5	45.1	4.01	0.44	1.62	2.29	255.1	0.88	1.02	1.11	1.16	1.04	0.81	0.86	-2.2	-1.6	-0.9	-0.4	-1.2	-1.7	-1.2	7.1	1.1
2	1	82	27.29			179	84	5.6	5.16			4.77	22.39	3.62	25.2	24.1	14.8	6.2	8.6	73.7	42.7	3.15	0.57	1.48	1.52	355						0.58	0.68						-3.3	-2.6	12	6.5
2	2.1	83	21.2			153	79	6.4	6.06			4.6	16.47	2.47	15.6	24	13.9	4	9.9	81.2	47.9	4.67	2.26	1.12	3.04	226.2	1.22	1.32	1.44	1.38	1.35	0.71	0.92	0.6	0.9	1.8	1.2	1.2	-2.4	-0.7	14	5.9
2	2.1	89	25.08			197	87	6.2	5.63			4.54	18.92	1.68	17.6	30.4	12.5	3.4	9.1	88.1	41	4.95	0.96	1.37	3.33	332.6	0.8	0.91	1.03	0.97	0.93	0.68	0.76	-2.7	-2.5	-1.5	-1.9	-2.1	-2.6	-2.1	18	8.2
2	2.1	78	21.23			154	59	6.2	6.19			4.08	17.63	4.25	13.3	19	15.3	5.1	10.2	77	47.9	4.97	1.39	1.91	2.47	203.5	0.85	0.86	0.94	1.11	0.96	1.04	1.03	-2.4	-2.9	-2.3	-0.9	-1.9	0	0.2	6.2	0.8
2	2.1	64	22.43			120	70	6.1	5.84			3.88	13.9	2.52	13.6	19.5	11.6	3.7	7.9	78.4	45.8	5.58	0.74	2.48	3	330.7	0.76	0.81	0.89	0.9	0.85	0.62	0.7	-3.1	-3.3	-2.6	-2.5	-2.8	-3	-2.4	14	4.8
2	2.1	68	24.44			127	61	5.4	4.92			4.44	14.67	2.54	14.9	14.5	10.1	3.8	6.3	72.7	47	3.78	0.89	1.63	1.73	284.2	0.76	0.73	0.86	1.02	0.88	0.73	0.81		-3.3	-2.9	-1.6	-2.5	-2.2	-1.6	12	2.6
2	2.1	82	25.43			158	64	4.9	4.73			4.73	18.28	1.04	28	21.9	18.9	7.5	11.4	74.5	45.5	4.34	0.92	1.44	2.75	319	0.76	0.65	0.71	0.82	0.73	0.54	0.62		-4	-4.2	-3.2	-3.7	-3.6	-3.1	28	15
2	2.1	74	20.9			125	80	5.6	4.45			4.22	13.51	2.31	16	25.4	8.7	3.2	5.5	72.8	42.8	4.94	1.28	2.62	1.84	296.7	0.9	0.88	1.01	1.01	0.95	1.61		-2	-2.7	-1.7	-1.7	-2	4.1		2.5	0
2	2.1	67	21.21			133	78	6.1	4.81			4.47	13.77	1.47	17.2	21.9	18.4	6.5	11.9	75.9	47.2	4.32	2.01	1.16	2.63	242.5	0.78	0.87	0.97	0.97	0.91	0.64	0.72	-3	-2.8	-2	-1.9	-2.3	-2.8	-2.3	14	4.3
2	2.1	83	20.81			130	78	5.7	4.25			4.8	18.02	6.25	14	19.6	12.5	4.3	8.2	74.1	42.1	5.79	1.77	1.83	3.64	379.4	0.91	0.92	1	1.12	1.02	0.7	0.73		-1.8	-1.7	-0.8	-1.3	-2.5	-2.2	15	6.2
2	1	62	20.34			150	66	5.9	4.36			4.03	11.45	4.95	9.3	17.8	12	5.2	6.8	83.4	42.1	4.26	0.97	1.1	2.82	484.7	1.26	1.09	1.14	1.08	1.14	0.92	0.71	1	-1	-0.6	-1.1	-0.5	-3	-2.3	3.9	0.6
2	2.1	65	22.31			105	57	5.4	4.42			4.51	11.45	3.39	12.3	27.6	10.3	3.5	6.8	77.6	45.6	5.29	0.84	2.21	2.92	209.6	0.81	0.8	0.86	0.9	0.85	0.75	0.83	-2.7	-3.4	-2.8	-2.5	-2.8	-2.1	-1.4	9.5	1.9
2	2.1	56	22.48			117	72	7.15	4.42			4.56	15.07	3.58	11	18.6	11.4	3.7	7.7	74.9	43.8	6.43	1.04	1.49	4.45	230	0.81	0.77	0.86	0.89	0.84	0.63	0.76	-2.7	-3.6	-2.9	-2.6	-2.9	-3	-2	10	3.8
2	2.1	79	22.28			131	59	6.4	5.41			4.28	14.67	4.11	16.4	23.4	14.6	5	9.6	72.2	43.7	6.18	0.94	2.32	3.65	272.6	0.83	0.94	0.98	0.92	0.92	0.85	0.92	-2.5	-2.2	-1.9	-2.3	-2.2	-1.4	-0.7	9.9	2.4
2	2.1	64	24.91			131	70	6.3	5.16			3.93	13.38	2.65	13.6	16.9	6.8	2.5	4.3	77.1	49.3	5.55	1.05	1.4	3.78	339.4	0.94	1	1.07	1	1.01	0.6	0.71	-1.6	-1.7	-1.2	-1.7	-1.5	-3.1	-2.4	16	5.6
2	2.1	71	24.77			147	75	6.3	5.21			4.59	17.37	1.43	21.1	23.6	12.7	5	7.7	76.1	42.9	4.22	1.12	1.66	2.32	319	0.87	0.79	0.78	0.96	0.86	0.68	0.67	-2.2	-3.4	-3.5	-2	-2.7	-2.6	-2.7	15	4.5
2	2.1	63	23.51			180	61	6	4.96			4.31	13.51	3.03	12.2	18.1	10.5	4	6.5	71.8	42.2	5.23	0.84	1.97	3.02	319.1	0.79	0.81	0.88	0.93	0.86	0.92	0.8	-2.9	-3.3	-2.7	-2.2	-2.7	-2.3	-1.7	6.1	0.4
2	2.1	77	24.12			131	64	6.3	5.65			3.53	18.28	8.98	16.5	19.3	13.8	4.7	9.1	74.5	48.6	6.23	1.59	1.56	4.17	183.4	0.7	0.77	0.87	0.94	0.83	0.87	1.11	-3.6	-3.6	-2.8	-2.2	-3	-1.2	0.8	9.6	1.9
2	2.1	58	26.5			139	91	5.6	4.91			4.59	14.41	2.69	25.2	19.4	14	5.4	8.6	79.7	47.7	3.21	1.19	1.22	1.54	268.2	0.77	0.64	0.77	0.74	0.73	0.67	0.77	-3	-4.7	-3.6	-3.7	-3.8	-2.7	-1.9	9.8	2.9
2	2.1	67	23.81			138	69	5.8	5.09			3.85	14.29	2.17	34.4	35.4	11.3	4.1	7.2	72.5	41.9	4.93	1.28	1.22	3.62	319.2	0.63	0.69	0.74	0.78	0.72	0.61	0.74	-4.1	-4.3	-3.8	-3.4	-3.8	-3.1	-2.2	17	6.2
2	2.1	67	23			142	72	5.6	4.93			4.93	16.6	6.13	22.4	23.3	14.3	4.6	9.7	72.6	47.1	5.66	1.32	2.28	3.2	285.9	0.86	0.88	0.98	0.98	0.93	0.67	0.8	-2.3	-2.7	-1.9	-1.9	-2.2	-2.6	-1.6	13	3.6
2	2.1	69	24.86			148	70	6.3	5.03			4.19	14.67	2.12	21.1	23	9	3.1	5.9	78.6	42.4	5.02	1.3	1.69	3.06	280.3	0.89	0.91	1.09	0.96	0.97	0.92	0.91	-2.1	-2.5	-1.1	-2	-1.8	-0.9	-0.8	8	0.8
2	2.1	79	23.78			145	66	5.4	5.21			3.47	16.73	3.37	8.1	16.7	11.7	4.6	7.1	75.1	42.2	3.11	0.72	1.24	1.68	332.4	0.78	0.73	0.87	0.97	0.85	0.67	0.72	-3	-4	-2.8	-1.9	-2.8	-2.6	-2.3	17	6.4
2	2.1	65	22.06			115	78	5.8	4.11			5.05	12.23	3.73	18.2	22.5	13.1	4.5	8.6	78.3	46.9	4.9	1.16	1.33	3.24	253.5	0.83	0.85	0.9	0.91	0.88	0.78	0.74	-2.5	-2.9	-2.5	-2.4	-2.6	-1.9	-2.2	8.7	1.5
2	2.1	52	19.68			110	87	5.1	4.72			4.11	18.66	4.87	12.6	17.6	13.8	5.1	8.7	74.8	46.2	4.04	0.58	1.42	2.6	255.3	0.79	0.82	0.9	0.94	0.87	0.79	0.9	-2.8	-3.2	-2.5	-2.2	-2.6	-1.8	-0.9	4.5	0.7
2	2.1	58	18.03			125	66	5.4	4.53			4.79	15.57	2.92	12.6	19	11.7	3.6	8.1	79.7	47.5	5.42	0.64	2.56	2.67	201.9	0.73	0.8	0.91	0.82	0.82	0.76	0.88	-3.4	-3.4	-2.5	-3.1	-3	-2	-1	6	1.2
2	2.1	60	27.41			154	87	4.9	5.63			4.64	15.7	4.21	25.2	19.5	19.2	5.7	13.5	78.7	47.8	5.97	1.69	1.43	3.93	412.8	0.82	0.98	0.91	0.91	0.91	0.87	0.84	-2.6	-1.9	-2.5	-2.4	-2.3	-1.9	-1.3	5.6	0.5
2	1	52	26.45			135	82	6.1	5.91			4.67	16.99	2.4	17.1	17.7	11	4.2	6.8	77.4	49.4	4.48	1.61	1.17	2.69	424.1	0.7	0.62	0.68	0.86	0.72	1.06	0.61	-3.6	-4.9	-4.3	-2.8	-3.8	-3.4	-3.2	2.8	0.1
2	2.1	70	20.55			135	73	6.1	5.64			4.8	16.6	2.34	18.6	20.1	14.9	4.5	10.4	76.3	44.6	4.42	1.9	1.28	2.39	327.4	0.99	0.89	1.11	1.23	1.06	0.92	1.11	-1.2	-2.6	-0.9	0.1	-1.1	-0.9	0.8	7	0.8
2	2.1	64	33.22			131	77	6.2	6.26			4.67	19.18	5.57	15.4	20.8	9.7	3.3	6.4	75	43.4	3.78	1.68	1.02	2.07	262.5	0.69	0.73	0.85	1	0.88	0.82	0.76		-3.4	-3	-1.7	-2.5	-1.6	-1.9	7.5	1
2	2.1	56	17.48			108	57	5.8	3.83			5.1	16.22	2.41	14.4	25.4	9.8	3.8	6	71.2	46.4	5.22	0.78	1.94	3.1	223.7	0.8	0.83	0.96	1.01	0.91	0.83	0.87	-2.7	-3.1	-2.1	-1.6	-2.3	-2.2	-1.1	4.5	0.6
2	2.1	62	20.43			132	68	6	4.3			4.42	14.03	3.76	12.5	18.8	18.1	5.9	12.2	83.9	48.6	6.24	1.32	1.74	4.02	266.1	0.65	0.81	0.9	0.78	0.79	0.66	0.71	-4	-3.3	-2.5	-3.4	-3.3	-2.7	-2.4	11	3.2
2	2.1	65	22.48			129	70	5.7	5.5			4.99	16.09	3.62	33.8	30.5	29.8	10.9	18.9	80.3	47.8	4.04	1.63	1.91	1.56	312	0.76	0.79	0.88	0.93	0.85	0.67	0.79	-3.1	-3.5	-2.7	-2.3	-2.8	-2.7	-1.8	13	3.5
2	2.1	72	23.56			92	59	8.2	4.08			4.49	16.2	3.12	26.5	44.9	20.5	4.7	15.8	76.5	45.6	5.31	2.52	1.79	2.6	324.1	0.86	0.76	0.81	0.85	0.81	0.69	0.84		-3.1	-3.3	-3	-3.1	-2.5	-1.3	14	4.2
2	1	75	25.97			134	78	5.4	4.21			4.37	13.51	2.12	19.1	21	11.3	4.4	6.9	68.2	43.3	5.42	0.76	1.95	3.54	433.1	0.84	0.85	0.89	0.95	0.89	0.63	0.9	-2.5	-3	-2.6	-2.1	-2.5	-2.9	-0.9	12	5
2	1	60	29			151	79	6	4.95			5.04	16.73	2.68	16.5	20.5	15.7	6.2	9.5	75.5	45.3	4.26	1.55	1.18	2.67	432	0.76	0.78	1.03	0.95	0.89	0.59	0.66	-3.1	-3.5	-1.5	-2.1	-2.5	-3.3	-2.8	13	7.1
2	2.1	76	20.88			178	53	6.1	5.3			3.87	14.67	2.42	2.8	15	16.9	5.3	11.6	70.1	43.5	8	0.77	1.56	6.88	210.4	0.69	0.77	0.85	0.93	0.82	0.69	0.78	-3.7	-3.6	-2.9	-2.2	-3	-2.5	-1.8	14	4.7
2	2.1	66	24.8			123	72	6.1	4.2			4.56	10.81	4.16	21.9	23.9	8.6	2.9	5.7	76.2	45.7	5.89	1.66	1.51	3.97	280.9	0.74	0.76	0.83	0.84	0.79	0.86		-3.3	-3.8	-3.1	-2.9	-3.2	-1.3		7.9	0.9
2	2.1	63	21.34			138	65	5.5	5.47			4.39	18.15	2.24	20.2	19.6	13.6	6.5	7.1	66.4	44.3	2.81	1.37	0.98	1.12	244	0.7	0.72	0.78	0.85	0.77	0.72	0.77	-3.6	-4.1	-3.5	-2.8	-3.4	-2.3	-1.9	9.4	2.2
2	1	63	20.15			148	85	5.2	4.65			3.5	16.22	1.38	23.8	23.9	16.1	6.2	9.9	70.7	45.8	4.99	1.26	1.45	3.21	337.9	0.89	1.04	1.1	0.99	1.01	0.53	0.76	-2	-1.4	-0.9	-1.8	-1.5	-3.6	-2	15	8.9
2	2.1	65	25.48			147	67	5.9	4.98			4.5	17.63	1.34	16.9	16.8	10.3	4	6.3	71.6	44.8	4.24	1.06	1.58	2.42	389.5	0.76	0.8	0.87	0.85	0.82	0.63	0.74	-3.1	-3.4	-2.8	-2.9	-3	-3	-2.1	15	5
2	2.1	72	25.81			149	88	5.9	5.45			5.01	19.05	3.72	19	24	11.7	4.5	7.2	71.1	44.1	5.1	1.51	1.38	3.31	434.3	1.01	1.13	1.6	1.48	1.31	0.8	0.83	-1.1	-0.6	3.1	2	0.9	-1.8	-1.4	10	2
2	2.1	73	19.81			96	54	5.9	4.48			3.47	16.6	3.35	5.1	22.6	12.3	4.7	7.6	73.9	37.8	4.31	0.63	1.8	2.23	313.6	0.87	0.74	0.82	0.77	0.76	0.51	0.56	-3.7	-3.9	-3.1	-3.5	-3.5	-3.8	-3.5	24	13
2	2.1	65	21.17			155	78	5.5	4.63			5.19	16.99	4.3	12.5	18.6	11.1	4.1	7	69.8	43.8	4.66	0.84	2.18	2.06	271.8	0.77	0.96	1.04	1.11	0.97	0.78	0.63	-3	-2.1	-1.4	-0.8	-1.8	-3.3	-3	8.5	1.5
2	2.1	56	26.29			125	51	5.8	4.33			4.56	18.28	3.42	21.3	25.9	12.2	4.5	7.7	70.3	44.1	5.27	1.12	1.77	2.93	281.8	0.75	1.13	1.1	0.95	0.99	0.62	0.61	-3.2	-0.6	-1	-2.1	-1.7	-3	-3.1	11	3.8
2	2.1	67	18.67			140	67	5.3	4.36			3.82	28.19	1.09	22.3	40.1	16.7	8.5	8.2	84.6	43.6	4.48	0.76	2.39	1.68	256.6	0.79	0.95	0.97	0.96	0.92	0.59	0.78	-2.8	-2.1	-2	-2	-2.2	-3.3	-1.8	16	6.9
2	2.1	61	27.35			138	68	6.2	5.38			4.54	18.66	1.69	14.1	18.3	12.4	4.5	7.9	75.4	44.5	6.05	1.38	1.44	4.34	256.7	0.77	0.68	0.81	0.83	0.78	0.65	0.65	-3	-4.4	-3.2	-3	-3.4	-2.8	-2.8	12	3.5
2	2.1	77	21.89			121	50	5.4	4.48			4.5	13.13	4.8	16.5	34.4	11.8	4.3	7.5	78.8	45.5	4.23	0.95	2.03	1.7	433.2	0.71	0.63	0.74	0.8	0.71	0.58	0.63	-3.5	4.8	-3.8	-3.3	-3.9	-3.3	-3	21	9.9
2	2.1	64	23.31			139	53	6.3	5.56			4.27	18.28	2.25	13.2	19.1	9	3.3	5.7	80.4	43.55	5.52	1.22	1.03	3.93	327	0.8	0.78	0.8	0.81	0.8	0.75	0.81	-2.7	-3.6	-3.3	-3.2	-3.2	-2.1	-1.6	9.5	1.8
2	2.1	66	23.78			128	58	5.3	4.93			3.62	10.68	3.33	31.6	34.3	21.3	7.5	13.8	67.6	43.5	4.57	0.78	1.99	2.24	149.3	0.83	0.96	1.13	1.04	1	0.83	0.87	-2.6	-2	-0.7	-1.4	-1.6	-1.5	-1.1	8.1	1.1
2	2.1	55	22.65			121	68	6.1	5.77			4.74	17.63	1.92	16.3	22.7	14.9	5.2	9.7	76	44.6	5.91	1.18	1.6	4.21	202.4	0.88	0.89	0.88	0.88	0.88	0.77	0.84	-2.1	-2.7	-2.7	-2.7	-2.7	-1.9	-1.3	5.8	0.9
2	1	60	24.88			132	72	4.9	3.96			5.25	18.92	1.91	27.6	25	12.9	5.8	7.1	73.5	44.3	4.26	0.73	1.51	2.68	307.3	0.7	0.72	0.73	0.8	0.74	0.53	0.6	-3.6	-4.1	-3.9	-3.3	-3.7	-3.6	-3.2	17	10
2	2.1	77	21.2			150	76	5.5	4.15			4.2	13.77	4.92	9.3	16.4	12.4	4.8	7.6	75.8	42.7	4.56	2.03	1.15	2.48	308.5	0.77	0.92	0.94	1.04	0.92	0.79	0.91	-3	-2.4	-2.2	-1.4	-2.2	-1.8	-0.8	10	2.8
2	2.1	56	26.51			188	87	5.8	4.76			4.07	13.13	4.7	11.1	16.7	16	5.5	10.5	72.5	43.7	5.26	0.95	1.65	3.1	481.6						0.77	0.86						-1.9	-1.2	6.4	1
2	2.1	57	24.46			122	62	6.1	5.07			4.91	19.18	1.24	10.4	16.7	20.1	7.9	12.2	75.8	45.4	4.51	1.5	1.5	2.78	249.7	0.9	0.83	0.83	0.97	0.89	0.7	0.73	-2	-3.1	-3.1	-1.9	-2.5	-2.4	-2.2	8.2	0.2
2	2.1	60	26.1			145	64	6.2	4.79			4.47	17.5	2.38	24	19.8	12.1	4.3	7.8	70.8	40.2	4.3	1.07	1.58	1.55	252.1	0.67	0.64	0.72	0.72	0.7	0.55	0.63	-3.8	-4.7	-3.9	-3.9	-4	-3.5	-3	16	7.5
2	2.1	72	23.45			147	75	6	5.32			4.34	15.96	4.52	56.1	38	18.8	7.5	11.3	69.7	43.6	3.63	1.36	1.18	2.09	283.7	0.72	0.76	0.83	0.9	0.81	0.7	0.7	-3.4	-3.7	-3.1	-2.5	-3.1	-2.4	-2.5	13	3.8
2	2.1	61	21.36			123	82	5.7	5.16			4.5	14.03	1.53	24.1	24.6	14.7	5.4	9.3	72.3	47	5.35	1.16	1.54	3.49	278.3	0.73	0.84	0.92	0.9	0.85	0.74	0.76	-3.4	-3	-2.3	-2.5	-2.8	-2.2	-1.9	8.1	1.8
2	2.1	57	22.48			93	63	5.6	4.97			4.77	16.47	4.83	19.2	15.5	22.2	7.1	15.1	76.3	46.5	5.07	1.68	1.31	2.93	282.5	0.78	0.82	0.91	1	0.89	0.74	0.9	-3	-3.2	-2.5	-1.7	-2.5	-2.1	-0.9	6.8	1.3
2	1	57	26.24			148	71	5.9	5.61			5.54	13.26	3.03	30.7	16.3	15.7	5.4	10.3	73.7	43.1	5.36	1.45	1.04	3.56	527.1	0.83	0.9	0.99	1.15	0.98	0.76	0.86	-2.6	-2.5	-1.8	-0.5	-1.8	-2	-1.2	6.2	1.7
2	2.1	70	25.1			144	78	5.5	4.65			3.62	15.06	4.07	13.3	16.8	9.7	3.3	6.4	72.9	42.1	5.45	1.12	1.45	3.8	288	0.87	0.83	0.79	0.86	0.83				-2.5	-3.4	-2.9	-2.9			11	2.3
2	2.1	66	27.88			133	69	5.4	4.21			4.24	14.41	4.78	36	26.2	12.8	4.5	8.3	71	44.6	5.7	2.11	1.44	3.79	320.8						0.75	0.85						-2.1	-1.2	10	2
2	2.1	54	24.65			136	64	5.9	5.2			5.47	18.53	1.34	22.9	30.1	11.8	4.3	7.5	77.6	46.4	5.31	1.1	1.74	3.42	422.5	0.75	0.83	0.84	0.98	0.87	0.69	0.77	-3.2	-3.2	-3	-1.8	-2.6	-2.5	-1.9	7.6	1.9
2	2.1	64	24.34			132	59	5.5	4.22			5.07	16.47	1.24	19.7	22.3	14.3	4.8	9.5	67.4	43	5.75	1.14	1.69	3.77	325.7	0.72	0.76	0.83	0.94	0.84				-3.1	-3.2	-2.2	-2.8			8	1.3
2	1	58	26.49			122	86	5.9	4.97			5.33	17.37	1.27	19.3	29.5	17.5	8.2	9.3	73.9	43.6	3.33	0.5	1.47	1.68	522	0.73	0.63	0.73	0.8	0.73	0.61	0.62	-3.4	-4.8	-3.9	-3.3	-3.8	-3.1	-3.1	12	6
2	2.1	69	25.67			132	65	6.3	4.72			5.21	14.29	6.35	20.3	18.1	7.7	2.8	4.9	80.4	46	3.37	2.71	1.07	1.38	404	0.75	0.73	0.85	1.04	0.87	0.61	0.68	-3.2	-4	-2.7	-1.4	-2.6	-3.1	-2.6	18	6.6
2	2.1	58	23.87			122	67	5.9	4.78			4.65	23.42	1.3	14	19.5	12.8	4.8	8	76.3	45.9	4.32	0.91	1.62	2.42	319.6	1.1	1.52	1.19	1.04	1.11	0.66	0.87	-0.4	-0.5	-0.2	-1.4	-0.7	-2.7	-1.1	9	3.9
2	1	83	17.68			106	65	6.4	5.35			5.31	25.87	1.59	33	30.7	6.1	2.5	3.6	71.2	43.1	4.47	0.67	1.4	2.94	223.1	0.8	0.86	0.87	0.87	0.85	0.65	0.74	-2.8	-2.9	-2.8	-2.7	-2.8	-2.8	-2.2	5.7	3.1
2	1	87	22.41			111	50	5.8	4.22			4.6	13.26	3.66	15.5	20.3	16.6	7	9.6	72	39.7	3.19	0.86	1.14	1.82	493						0.7	0.8						-2.5	-1.7	6.8	3.6
2	2.1	74	24.48			142	68	5.4	4.5			4.17	18.4	1.61	5.5	16.3	19.3	5.9	13.4	73.3	46.9	6.21	1.75	1.39	4.02	271.8	0.73	0.8	0.85	0.88	0.82	0.61	0.75	-3.3	-3.4	-2.9	-2.7	-3.1	-3.1	-2.1	20	8.1
2	2.1	87	25.7			143	71	5.7	5.48			5.25	18.02	4.76	8	16.6	13.7	4.8	8.9	75.5	44.7	4.93	1.03	1.73	3.3	348	0.8	0.96	1.04	1.1	0.99	0.71	0.85	-2.7	-2.1	-1.4	-0.9	-1.7	-2.4	-1.3	17	7.3
2	2.1	76	25.97			133	73	6.1	4.52			4.79	19.95	6.29	29.6	31.9	9.5	3.8	5.7	73.3	43.9	5.13	1.53	1.66	3.23	404.7	0.72	0.92	1	1.09	0.94	0.8	0.88	-2.5	-1.6	-0.9	-0.2	-1.2	-0.2	-0.2	11	2.6
2	1	81	22.68			132	65	6.1	4.23			4.88	17.25	1.99	9.3	15.9	36.9	15.8	21.1	65.3	41.4	5.05	0.84	1.96	2.99	344.1	0.69	0.71	0.82	0.93	0.8	0.63	0.75	-2.4	-3	-2	-1.1	-2	-1.2	-0.9	9	4.8
2	1	84	24.44			162	83	6.1	4.85			4.64	14.8	4.56	15.2	22.2	11.6	4.3	7.3	79.8	45.8	4.41	1.24	1.39	2.66	430	0.82	0.8	0.79	0.88	0.82	0.57	0.7	-2.7	-3.4	-3.4	-2.7	-3	-3.4	-2.4	12	6.8
2	2.1	84	24.2			136	52	5.6	4.57			4.37	12.61	4.12	17	19.8	11.1	4	7.1	72.5	42.5	5.28	1.11	1.81	3.21	280.5	0.82	0.85	0.96	1	0.92	0.73	0.77	-2.6	-3	-2.1	-1.7	-2.3	-2.3	-1.9	16	6.5
2	2.1	51	20.41			93	65	5.4	5.21			4.52	14.55	3.68	29.8	26.5						5.51	1.06	1.56	3.33	323.6	0.89	0.98	1.11	1.13	1.04	0.69	0.9	-2.1	-1.9	-0.9	-0.7	-1.2	-2.5	-0.8	6	1.6
2	2.1	80	28.51			116	59	5.6	4.9			4.57	15.83	1.9	21	27.7	12.1	4.9	7.2	77.9	47.5	5.93	1.84	1.53	4.03	423.5	0.76	0.74	0.73	0.75	0.74	0.69	0.65		-3.3	-4	-3.8	-3.6	-2.5	-2.8	16	6
2	2.1	64	0			120	80	5.4	5.42			4.25	12.48	3.33	22.4	34.1	10.7	3.8	6.9	80.8	46.3	4.38	1.08	1.38	2.9	347.6	0.75	0.72	0.74	0.79	0.75	0.64	0.62		-3.5	-3.9	-3.4	-3.5	-2.9	-3	13	4.2
2	2.1	75	22.83			148	72	6.4	6.13			4.08	11.2	7.33	17.1	20.4	9.1	2.7	6.4	84.1	44.2	6.97	2.63	1.74	3.84	352.1	0.83	0.86	0.89	0.98	0.9			-2.6	-2.9	-2.6	-1.9	-2.4			14	5.2
2	2.1	59	25.89			140	77	5.4	4.67			3.7	18.28	1.39	12	17.6	13.5	4.7	8.8	73.2	42.6	5.11	1.91	1.39	2.99	257.7	0.79	0.74	0.83	0.83	0.8	0.65	0.7	-2.9	-3.9	-3.1	-3	-3.2	-2.8	-2.5	11	3.3
2	2.1	62	16.46			113	54	5.6	4.91			4.27	14.41	2.35	32.2	37.9	7.7	2.9	4.8	71	43.8	4.6	1.15	1.25	2.89	209.4	1.03	0.75	0.87	0.93	0.85				-3.2	-2.9	-2.3	-2.7			8.2	2.6
2	1	67	23.44			150	86	5.6	4.91			5.39	13	1.58	31.8	34.9	11.2	4.3	6.9	74.3	45.6	1.08	1.5	1.5	3.51	423.7	0.88	0.8	0.94	1.01	0.92				-2.8	-2.3	-1.6	-2.1			5.2	1.1
2	2.1	66	22.46			147	71	6	5.03			4.96	14.54	6.86	12.6	15.3	12.6	4.2	8.4	70.2	41.9	4.71	1.09	2.31	1.95	213.7	0.84	0.79	0.8	0.82	0.81			-2.4	-3.4	-3.4	-3.1	-3.1			9.3	2
2	1	69	30.01			155	73	6	5			4.9	16.86	2.01	35.8	23.9	12.3	5.1	7.2	75.5	43.6	3.42	0.75	1.8	1.4	300.9	1.45	1.56	1.77	1.88	1.75				3.5	4.6	5.3	4.6			4.7	0.9
2	2.1	66	20.55			113	63	5.9	5.38			4.24	16.47	4.4	21.9	18.7	75	9	20.1	75	45.6	5.83	0.76	2.22	3.65	244.8	0.82	0.64	0.7	0.72	0.69				-4.1	-4.2	-3.9	-4			9.6	2.5
2	2.1	62	21.97			113	77	5.6	4.08			5.04	16.34	2.64	27.4	22.9	9.8	4	5.8	74.6	47	3.97	0.7	1.63	2.24	257.4	0.83	0.83	0.8	0.75	0.8	0.66	0.8	-2.5	-3.1	-3.3	-3.7	-3.2	-2.8	-1.7	11	3.3
2	2.1	57	22.73			135	66	5.6	4.74			5.08	14.93	3.76	32.3	21.8	8.7	2.8	5.9	79.1	47.9	5.53	3.15	1.45	3.22	326.8	0.95	1.03	1.07	1.04	1.03	0.69	0.8	-1.6	-1.5	-1.1	-1.4	-1.3	-2.5	-1.7	8.2	2.2
2	2.1	74	22.87			133	82	5.1	4.18			4.46	15.31	3.03	15.3	22.1	13.4	4	9.4	71.4	44.1	5.48	1.86	1.3	3.75	266.6	0.95	0.97	1.05	1.17	1.04	0.63	0.73	-1.5	-2	-1.3	-0.4	-1.3	-3	-2.2	18	7.2
2	2.1	62	27.09			169	88	5.8	6.39			4.71	14.74	3.53	31.9	24.5	13.4	3.5	9.9	81.6	47	6.19	1.66	1.4	4.69	394.3	0.83	0.92	0.97	0.92	0.91	0.74	0.82	-2.5	-2.4	-2	-2.4	-2.3	-2.2	-1.5	9.3	1.9
2	2.1	70	24.09			126	82	5.3	3.85			4.54	15.15	3.19	15.6	19.3	18.4	7.1	11.3	73.9	46.6	4.17	1.15	1.15	2.78	433	0.82	0.86	0.86	0.9	0.86	0.67	0.8	-2.6	-2.9	-2.9	-2.5	-2.7	-2.7	-1.7	9.4	1.5
2	2.1	71	30.98			137	87	6.1	6.36			4.83	15.11	3.34	59.7	34.8	13.2	4.3	8.9	78.7	44.7	4.86	1.35	1.9	2.82	371.4	0.91	0.94	1.02	1.17	1.02	0.66	0.71	-1.9	-2.3	-1.6	-0.4	-1.4	-2.7	-2.4	15	4.5
2	2.1	74	27.38			143	81	5.3	5.67			4.66	15.29	3.15	14.4	20.8	24	7.8	16.2	83.4	46.7	3.85	1.6	1.35	1.86	244.6	0.83	0.88	0.96	1.1	0.95	0.98	0.88	-2.6	-2.7	-2.1	-0.9	-1.9	-0.4	-1	16	5.5
2	2.1	65	29.41			150	100	5	4.97			4.88	22.69	2.71	18	19.3	15.8	4.9	10.9	74.3	47	5.92	1.31	1.69	3.67	381.2	0.91	0.78	0.77	0.84	0.82	0.77	0.73	-1.9	-3.6	-3.6	-2.9	-3	-1.9	-2.2	6.3	0.3
2	2.1	82	20.5			136	67	5.4	5.3			4.3	11.6	2.75	12.8	18.4	15.5	5.3	10.2	70.3	43.9	4.78	1.28	1.2	3.28	269.5	0.7	0.75	0.77	0.95	0.81	0.6	0.64	-3.6	-3.8	-3.6	-2.1	-3.1	-3.1	-2.9	11	4
2	2.1	86	21.68			141	85	5.2	5.86			4.32	12.56	2.66	30.9	33.9	19.7	6.8	12.9	71.9	43.4	5.3	0.79	1.96	3.17	561.1	0.75	0.89	0.98	1.03	0.93	0.73	0.8	-3.2	-2.6	-1.9	-1.5	-2.1	-2.3	-1.6	20	10
2	1	63	22.08			124	82	7.35	4.29			4.5	11.7	3.36	16.8	22	19.3	5.8	13.5	75	43.5	5.34	0.72	1.61	3.65	307.3	0.75	0.88	1.02	1.09	0.95	0.73	0.88	-3.2	-2.7	-1.6	-1	-2	-2.2	-1	7.6	2.6
2	2.1	63	27.04			139	74	4.9	4.78			4.7	12.8	3.49	20.1	19.5	10.1	3.3	6.8	77.5	45	4.94	1.1	1.46	3.39	344.3	0.83	0.97	1.01	1.01	0.96	0.72	0.78	-2.5	-2	-1.7	-1.6	-1.9	-2.3	-1.8	9.7	2
2	1	63	21.26			116	79	4.7	4.64			4.46	11.25	3.34	17.3	26.9	19.6	5.4	14.2	73	45	4.53	1.18	1.35	2.68	415.8	0.71	0.75	0.74	0.73	0.73	0.6	0.68	-3.5	-3.8	-3.8	-3.8	-3.7	-3.2	-2.6	7.4	2.6
2	1	66	24.5			137	82	4.9	5.63			4.58	12	3.34	41	25.3	15	5.5	9.5	73.3	44.5	4.15	1.33	1.08	2.59	550.8	0.77	0.89	0.88	0.72	0.81	0.72	0.76	-3.1	-2.6	-2.7	-3.9	-3.1	-2.3	-2	14	6.8
