# Supplementary material for: Correlation between bone mineral density and type 2 diabetes mellitus in elderly men and postmenopausal women
Source: Sci Rep. 2024 Jul 2;14:15078. doi: 10.1038/s41598-024-65571-7 (PMC11219895; doi:10.1038/s41598-024-65571-7)
Supplement: Supplementary file 3 — Supplementary Table 2. [file 41598_2024_65571_MOESM3_ESM.xlsx]

## Sheet: Sheet1
	Variable	Non-standardized coefficient		Standardization factor	T	P	VIF
		B	Standard error	Beta
PMOF%
	HOMA-IR	0.038	0.036	0.064	1.043	0.298	1.06
	HbA1c(%)	0.025	0.162	0.01	0.156	0.876	1.129
	FPG（mmol/L）	-0.05	0.151	-0.021	-0.333	0.739	1.083
	DBIL（umol/L）	0.227	0.25	0.06	0.908	0.365	1.234
	IBIL（umol/L）	-0.169	0.122	-0.093	-1.391	0.165	1.26
	TG（mmol/l）	0.168	0.195	0.054	0.863	0.389	1.087
	HDL（mmol/l）	-0.006	0.115	-0.003	-0.056	0.956	1.019
	Ur（mmol/L）	0.105	0.164	0.052	0.641	0.522	1.871
	Cr（umol/L）	-0.006	0.01	-0.054	-0.664	0.507	1.866
PHF%
	HOMA-IR	0.004	0.028	0.01	0.159	0.874	1.06
	HbA1c(%)	0.031	0.127	0.016	0.247	0.805	1.129
	FPG（mmol/L）	-0.169	0.118	-0.088	-1.431	0.154	1.083
	DBIL（umol/L）	-0.009	0.195	-0.003	-0.044	0.965	1.234
	IBIL（umol/L）	-0.126	0.095	-0.088	-1.326	0.186	1.26
	TG（mmol/l）	0.175	0.153	0.071	1.148	0.252	1.087
	HDL（mmol/l）	0.054	0.09	0.036	0.609	0.543	1.019
	Ur（mmol/L）	0.061	0.128	0.038	0.473	0.637	1.871
	Cr（umol/L）	-0.006	0.008	-0.069	-0.849	0.397	1.866
Table S2 Multiple linear regression analysis of factors affecting probability of major fracture in postmenopausal female and aging male with T2DM
Abbreviations: HOMA-IR:Insulin resistance index; FPG: fasting blood glucose; DBIL,Direct bilirubin;IBIL,Indirect bilirubin;HDL: High density lipoprotein; TG: Triglycerides; Ur, Urea; Cr: glomerular filtration rate; PMOF, Probability of major osteoporotic fracture in the next 10 years; PHF, Probability of hip fracture in the next 10 years.
